# Supplementary material for: Molecular characterisation of extracellular vesicles released by Strongyloides stercoralis infective larvae isolated from a clinical sample
Source: Parasit Vectors. 2026 Jun 3;19:271. doi: 10.1186/s13071-026-07484-0 (PMC13330409; doi:10.1186/s13071-026-07484-0)
Supplement: Supplementary file 1 — Additional file 1 (XLSX 61 KB) [file 13071_2026_7484_MOESM1_ESM.xlsx]

## Sheet: Table_S1_1
	Pre-trimming			Post-trimming			Good quality seqs			Aligning reads to genome
ID	N sequences	Sequence length	GC%	N sequences	Sequence length	GC%	Length 16-35	Length <16	Length>35	Input reads	aligned 0 times	aligned exactly 1 time	aligned >1 times	overall alignment rate
qiagen3_WBPS19	14298545	76	49	14186403	10-76	51	9748024	2772260	6975764	9748024	5665270 (58.12%)	3394400 (34.82%)	688354 (7.06%)	99.99%

## Sheet: Table_S1_2
ID analysis	Mature Sequence	Precursor Sequence	ID miRNA	ID precursor
SSTP_contig0000043_length=202781_23005	TGGCAGTGTGGTTAGCTGGTTG	TGGCAGTGTGGTTAGCTGGTTGTGATTTTTTAGACGCTCAACAGCTCACTCAACTGCCAAG	sts-miR-172-5p	sts-miR-172
SSTP_contig0000065_length=110122_24884	TACCCGTAGTCCAATGCTGTCA	ACAGTATTGACTAACGTGTATGTCGTTCTTGGAAGTCCTACCCGTAGTCCAATGCTGTCA	sts-miR-153-3p	sts-miR-153
SSTP_contig0000043_length=202781_23001	TGGCAGTGTAGTTAGCTGGTTG	TGGCAGTGTAGTTAGCTGGTTGATGTTTTTAAAATCAACAGCTTACCAAATTGCC	sts-miR-170-5p	sts-miR-170
SSTP_contig0000043_length=202781_23003	TGGCAGTGTGATTAGCTGGTTG	TGGCAGTGTGATTAGCTGGTTGAAGAAGATTAGAAATTCAACAGCTTATTAAACTGCCTC	sts-miR-171-5p	sts-miR-171
SSTP_contig0000025_length=272800_19257	TGATATGTCTGGTATTCTTGGGT	TGATATGTCTGGTATTCTTGGGTTGATCTGGTCCAGCCGAGTAATATTAGACATATCGAG	sts-miR-167-5p	sts-miR-167
SSTP_contig0000007_length=662015_12169	TTTGCGACCGAATCCAGGCCACG	TGGTTGGATCGATCTGCAAACATGGTAAAAAAATCATTTTTGCGACCGAATCCAGGCCACG	sts-miR-196-3p	sts-miR-196
SSTP_contig0000007_length=662015_12167	TTTGCGACCGAATCCAGGCCACG	TGGTTGGATCAGTTTGCAAACATATAATGTTTATATTTTTTTGCGACCGAATCCAGGCCACG	sts-miR-197-3p	sts-miR-197
SSTP_contig0000003_length=1700868_8395	TTTGCGAACGATCCTGTCCA	AGATGGGTGAGTTTGTCAAATTAGTATTTTTAGAGGCTAAATTTGCGAACGATCCTGTCCA	sts-miR-189-3p	sts-miR-189
SSTP_contig0000007_length=662015_12159	TTTGCGACCGAATCCAGGCCACG	TGGCTTGGATCTTTCTGCAAACATGTTTCAAATACATTTTTGCGACCGAATCCAGGCCACG	sts-miR-198-3p	sts-miR-198
SSTP_contig0000004_length=1267461_10679	TTAAAGCTTAGATTAAACGTCT	ACGTTTGATCGAGCTTTAAATACTAATTATTAAAGCTATTAAAGCTTAGATTAAACGTCT	sts-miR-176-3p	sts-miR-176
SSTP_contig0000007_length=662015_12165	TTTGCGACCGAATCCAGGCCAC	TGGTTGGATCGATCAGCAAATACATATTAGATAATGTCTTTGCGACCGAATCCAGGCCAC	sts-miR-195-3p	sts-miR-195
SSTP_contig0000007_length=662015_12161	TTTGCGACTGTATCCAAACTACG	CAGTTGGATCAATCAGCAAAAAAATGTTCAAACATTTTTTGCGACTGTATCCAAACTACG	sts-miR-200-3p	sts-miR-200
SSTP_contig0000003_length=1700868_8379	TTTGCGACTGTATCCACATCACT	GATTGGGTCAGGTAGCAAATATATTTTTTTAAGAATATATATTTGCGACTGTATCCACATCACT	sts-miR-201-3p	sts-miR-201
SSTP_contig0000032_length=247040_20964	TTAAGTAGTTGTGCCGTAGGTC	TTAAGTAGTTGTGCCGTAGGTCGTCGTTAATAGTGAATCGACCTACACACGGCTCCTTAAG	sts-miR-178-5p	sts-miR-178
SSTP_contig0000003_length=1700868_8378	GGTTAGGATCAGTTTGGCAAATA	GGTTAGGATCAGTTTGGCAAATATAAAATTTAAAATATTATTTGCGACTGTATCCAAAACCCG	sts-miR-142-5p	sts-miR-142
SSTP_contig0000007_length=662015_12173	TTTGCGATTGTTTCCAGGCCAGC	CGGCCTGGTTAGTCGCAAAGAATTTTTAAATGATTCTTTGCGATTGTTTCCAGGCCAGC	sts-miR-202-3p	sts-miR-202
SSTP_contig0000004_length=1267461_10667	TACCCGTAATCCAATGCTGCA	ACAGTATTGATATGTGGGTGACAGATTTTAAATTCATGTACCCGTAATCCAATGCTGCA	sts-miR-152-3p	sts-miR-152
SSTP_contig0000007_length=662015_12301	TCCCTGAGACTCTACTTGTG	TCCCTGAGACTCTACTTGTGACAAACTTAATATGTCCCAAGTTAGATGATCAGGTACC	sts-miR-158-5p	sts-miR-158
SSTP_contig0000056_length=133004_24470	TGAAAGACGTTCTATATCTCT	AGGTGTAGATTGCCATTCAACTGTTAAAAGAAACTGTTGAAAGACGTTCTATATCTCT	sts-miR-163-3p	sts-miR-163
SSTP_contig0000007_length=662015_12163	TTTGCGACCAAATCCAGGCCACG	TGGACTGGATAGTTGCAAACATAATATACAACTATTTTTGCGACCAAATCCAGGCCACG	sts-miR-192-3p	sts-miR-192
SSTP_contig0000020_length=319239_17839	TCGAATCGTCTAGAAGTTAATTT	TCGAATCGTCTAGAAGTTAATTTTAATTTGATATGTAAATTGGCTTCATGATGATTTGA	sts-miR-160-5p	sts-miR-160
SSTP_contig0000003_length=1700868_8393	TTTGCAAAGTATACCCAAGTCG	GACAGGGAGTATATTTGCAAATTCATATTAAAATAGTCAATTTGCAAAGTATACCCAAGTCG	sts-miR-188-3p	sts-miR-188
SSTP_contig0000007_length=662015_12171	TTTGCGACCAAATCCAGGCCACG	TGGTTGGAATGGTCAGCAAATATATTCATTATAAATATACATACATTATTTGCGACCAAATCCAGGCCACG	sts-miR-193-3p	sts-miR-193
SSTP_scaffold0000010_length=346351_16519	GTGAGCAAGAGCTTCCGGTGTG	CATCGGAAACTTTTGGACTCAACCTCAGAATATAATATGAAGGTGAGCAAGAGCTTCCGGTGTG	sts-miR-143-3p	sts-miR-143
SSTP_contig0000003_length=1700868_8387	TTTGCGACTATATCCAGACCATT	TGGTCGGGTGAGAAGCAAATTTTGTTAATATTTCTATAATTTGCGACTATATCCAGACCATT	sts-miR-199-3p	sts-miR-199
SSTP_contig0000025_length=272800_19305	TAAGTGAATGCTTTGCCACAGTCT	TAAGTGAATGCTTTGCCACAGTCTTGAATTTAGAATCCTAGCCTGCTGCAACATTCACTTGGC	sts-miR-150-5p	sts-miR-150
SSTP_contig0000011_length=464060_13592	TTCACCGGGTAGACAAACGCGCG	CGAGTTTGTTACTTGTTGAATTTAATTATAGTGAATTCACCGGGTAGACAAACGCGCG	sts-miR-179-3p	sts-miR-179
SSTP_contig0000003_length=1700868_8389	TTTGCGACCAATCCAAGACTGAG	CAGTCTAGTGATGGTAGCAAATTAGTATGTCAAAAATTAAATTTGCGACCAATCCAAGACTGAG	sts-miR-194-3p	sts-miR-194
SSTP_contig0000007_length=662015_12135	TGAGATCAAATTAGACTTATCG	ATAGGTCTATTTGCTTTCTCATGTTGATTATAATTTCATGAGATCAAATTAGACTTATCG	sts-miR-164-3p	sts-miR-164
SSTP_contig0000003_length=1700868_8391	TTTGCGACCAAAACCAAGACA	AATTGGTTAGGCTGCAAATCTGGCTTTAGATCAAATTTGCGACCAAAACCAAGACA	sts-miR-190-3p	sts-miR-190
SSTP_contig0000011_length=464060_13602	TCACCGGGAATGCAATTACTAG	AGTAATTGTTTCCATGTTGAGTTGTTTAGTAGTAACTCACCGGGAATGCAATTACTAG	sts-miR-156-3p	sts-miR-156
SSTP_scaffold0000001_length=4975635_2555	AGTGAATGTTGCTTCGGTAATG	AGTGAATGTTGCTTCGGTAATGGAATTTGTAAAGTCACATCACCGGGTATACATTCATC	sts-miR-139-5p	sts-miR-139
SSTP_contig0000018_length=330267_16922	TGTCATGGAGTAGCTCTCTTAGA	TAGGAGAGCTGTCTTTGTCAGTTTTAATATTAAAAAGTCTACTGTCATGGAGTAGCTCTCTTAGA	sts-miR-174-3p	sts-miR-174
SSTP_contig0000043_length=202781_22951	TAAATGCATCTTTTGAGATAGA	TATTTCAAAAGTTGCATATGACAAGATTTGTTCCATTGTAAATGCATCTTTTGAGATAGA	sts-miR-145-3p	sts-miR-145
SSTP_contig0000011_length=464060_13393	TAAGGCACAACATTGGCATCTCT	AGATGCAGGTTGGTTCTTTATGGAATCTTTATCACATAAGGCACAACATTGGCATCTCT	sts-miR-148-3p	sts-miR-148
SSTP_contig0000003_length=1700868_8405	TTTGGGACCATAATTGTGCCAGT	TGGCCAGTGATGTCTCAAGTTTGACTTTAGATTTTAATTTGGGACCATAATTGTGCCAGT	sts-miR-204-3p	sts-miR-204
SSTP_contig0000082_length=63380_25464	TTTACCGGTTTCCAAGAGGTCG	TACCTCAGGAAACGGATAAATTTAGTTTTTAAGTTAATTTACCGGTTTCCAAGAGGTCG	sts-miR-186-3p	sts-miR-186
SSTP_contig0000007_length=662015_12295	TGGGTATGTTTTTCGTCCAAGA	TGGGTATGTTTTTCGTCCAAGATATCATTAATAAAAATCTTGCACGATTTACATACTCACA	sts-miR-173-5p	sts-miR-173
SSTP_contig0000043_length=202781_22970	CGGTGAAGAAGAGAATCTGACT	CGGTGAAGAAGAGAATCTGACTTAAATAATAAATAAAGTGAGATTCTCTTTTCTTC	sts-miR-141-5p	sts-miR-141
SSTP_scaffold0000001_length=4975635_2341	TGAAAGACATGGGTAGTGAGACG	TGAAAGACATGGGTAGTGAGACGATGAGTTTGAATTCCGTATCACTATTCTGTTTTTCTCC	sts-miR-162-5p	sts-miR-162
SSTP_contig0000003_length=1700868_8381	TTTGCGACCAAATCATGTGC	GCACTTGATTGGAAGCAAATATTAATAAAGTTACTCCCTTGTAACTAGTTAAAAATATTATTTGCGACCAAATCATGTGC	sts-miR-191-3p	sts-miR-191
SSTP_contig0000011_length=464060_13594	TCACCGGGATATCAAATGCTA	GCATTTGAATCATCGATGATTAATCTAGTGAATTATTCACCGGGATATCAAATGCTA	sts-miR-157-3p	sts-miR-157
SSTP_contig0000009_length=558962_12647	AGGCAAGATGTTGGCATAGCTG	AGGCAAGATGTTGGCATAGCTGATAGTTATAAATTATTCAGTTATGCTATATGTTGCCAG	sts-miR-138-5p	sts-miR-138
SSTP_contig0000102_length=38883_25954	TAATACTGTCAGGTAATGACG	CGTCATTATCGCAGCTATTAGAGACATTTTGATTGCTTTAATACTGTCAGGTAATGACG	sts-miR-151-3p	sts-miR-151
SSTP_contig0000007_length=662015_12139	TGAGATCATGTTAGACTCATA	TGGGTCTATATGATTCTCATGTTAAATGATAATATCATGAGATCATGTTAGACTCATA	sts-miR-165-3p	sts-miR-165
SSTP_scaffold0000003_length=1350914_9866	TGAGGTAGTGTTAAATATTGTT	TGAGGTAGTGTTAAATATTGTTTTACATGAATTAAACAATATTTTATTCTACTTCATC	sts-miR-166-5p	sts-miR-166
SSTP_scaffold0000002_length=2682231_4686	TTCATTGTCCAGCGTTGAAC	TTAACGCGGATAGATGAATTGTAATTTGAACCAAATTCATTGTCCAGCGTTGAAC	sts-miR-180-3p	sts-miR-180
SSTP_scaffold0000003_length=1350914_9737	TGGAATGTAAAGAAGTATGCA	TTCATGCTTCTTTATAGTGCCATATAGCAAGAGAACTTATGGAATGTAAAGAAGTATGCA	sts-miR-168-3p	sts-miR-168
SSTP_scaffold0000001_length=4975635_2346	TATTGCACACGTCCCGGCCTGA	AGGTTGGAGCATGCGCCATATTTTGATAGATTATAATAATATTGCACACGTCCCGGCCTGA	sts-miR-154-3p	sts-miR-154
SSTP_contig0000004_length=1267461_10471	TCACCGAAGTCATGAAGTTTC	AATTTCATGATTCGGTAGGAACTGAATAGAATATGTTTCACCGAAGTCATGAAGTTTC	sts-miR-155-3p	sts-miR-155
SSTP_contig0000004_length=1267461_10573	TAAGGCACGCGGTGAATGCC	CTTTCATCCGTGACTTTAGAAGAGTCTTATATCACTAAGGCACGCGGTGAATGCC	sts-miR-149-3p	sts-miR-149
SSTP_scaffold0000005_length=421969_14315	TTCGTTGTTACTGAAACTCGTC	CGAGTTTCGTGATGTCGAATAAAAGTTTGATAGTACGATTCGTTGTTACTGAAACTCGTC	sts-miR-181-3p	sts-miR-181
SSTP_scaffold0000002_length=2682231_4395	TCCCTGAGATTTCATATAACCGG	TCCCTGAGATTTCATATAACCGGAGTTTCTGATATATACTCCGTATATGAATGATCAGGTACC	sts-miR-159-5p	sts-miR-159
SSTP_scaffold0000001_length=4975635_2476	TTTGGGACCTGTGTTTAAGT	TTAAGCATTGGTAACAAACATATTTTATAAGGATGTTTGGGACCTGTGTTTAAGT	sts-miR-205-3p	sts-miR-205
SSTP_contig0000032_length=247040_20962	TTAAGTAGTAGTGCCGCAGGTTG	TTAAGTAGTAGTGCCGCAGGTTGGAAAATATGATATCACAACCTTCACACCACTGCTTAATA	sts-miR-177-5p	sts-miR-177
SSTP_contig0000004_length=1267461_10473	TAACCGGATATATTTGACTACA	GAGTCAAGTAATCTTGGTTAAAAATAACAAATCTCTTTAACCGGATATATTTGACTACA	sts-miR-146-3p	sts-miR-146
SSTP_contig0000003_length=1700868_8399	TTTGCGCTTGGTACCTGACTAC	GGTCGGTAGAAGAAGCAAATTAAATAATTATATAAATTCAATTTGCGCTTGGTACCTGACTAC	sts-miR-203-3p	sts-miR-203
SSTP_contig0000027_length=263424_20139	ATAGGAAATGAATAAGGAGAAT	ACTCCTTTTCGTTTGCTAATATTTGTTTCTAGAAAATATAGGAAATGAATAAGGAGAAT	sts-miR-140-3p	sts-miR-140
SSTP_contig0000092_length=52741_25746	TTGTGGAGCTGTGGAAAAAGTG	TTGTGGAGCTGTGGAAAAAGTGTGAATTTTGAACTCATAAATCCTCGGCTTCACAATA	sts-miR-185-5p	sts-miR-185
SSTP_contig0000003_length=1700868_8403	TTTACGACCTAATCCGTGTCATT	TGGCCGGTAAGGGCGCAAATAAAGCATTAAGTTCTTAATTTACGACCTAATCCGTGTCATT	sts-miR-187-3p	sts-miR-187
SSTP_scaffold0000002_length=2682231_4530	TGGACGGAAGTTTGATAAGTGAT	TACTTATCAACTTCATGCCTTGTTTAAAATTTAATAAAACTGGACGGAAGTTTGATAAGTGAT	sts-miR-169-3p	sts-miR-169
SSTP_contig0000007_length=662015_12204	TCTGGGATTGTTTATCTTGGTA	TCTGGGATTGTTTATCTTGGTATCCATGAGATGATACAAGAATAAACATTCCTTGACT	sts-miR-161-5p	sts-miR-161
SSTP_contig0000019_length=327960_17097	TAAATATGAATGTGAATGTTTT	GACATTCAATTCATATAAAACAATTTAAGAATGTTAAATATGAATGTGAATGTTTT	sts-miR-144-3p	sts-miR-144
SSTP_contig0000024_length=276207_18985	TTGTCTACTTCAAAAGGAAG	ACCTTAAGAAGACGGCCAACTTTAATTTTGAATAAAGTTGTCTACTTCAAAAGGAAG	sts-miR-182-3p	sts-miR-182
SSTP_contig0000008_length=627769_12508	TGTGGTGGAGGAGGAAGCTCT	TGTGGTGGAGGAGGAAGCTCTTGTGGATCATCATGCGGTGGAGGAAGTTCTTGTGGATCATCATGTGGTGGAGGAGGAAGCTCTTGCGGATCATCATGTGGT	sts-miR-175-5p	sts-miR-175
SSTP_contig0000094_length=47982_25781	TTGTCTACTTCAAGGGGAAG	ACCTTAAGAAGACGGCCAACTTTAATTTTGAATAAAGTTGTCTACTTCAAGGGGAAG	sts-miR-183-3p	sts-miR-183
SSTP_contig0000011_length=464060_13471	TTGTCTACTTCAAGGGGAAG	ACCTTAAGAAGACGGCCAACTTTAATTTTGAATAAAGTTGTCTACTTCAAGGGGAAG	sts-miR-184-3p	sts-miR-184
SSTP_contig0000037_length=226773_22038	TAAGCTCGTAGCTACAGGTTT	ACCTGTCACTCGATGCTTATGAAGATATTTTTAAAACTATAAGCTCGTAGCTACAGGTTT	sts-miR-147-3p	sts-miR-147

## Sheet: Table_S1_3
Contig_ID	Match_start	Match_end	Match_strand	Depth	Region_type	ID analysis	ID precursor	ID miRNA
SSTP_contig0000009_length=558962	56983	57042	-	1	intergenic	SSTP_contig0000009_length=558962_12647	sts-miR-138	sts-miR-138-5p
SSTP_contig0000035_length=233098	19387	19404	-	1	intergenic	SSTP_contig0000009_length=558962_12647	sts-miR-138	sts-miR-138-5p
SSTP_scaffold0000001_length=4975635	2513963	2514021	-	1	intergenic	SSTP_scaffold0000001_length=4975635_2555	sts-miR-139	sts-miR-139-5p
SSTP_contig0000027_length=263424	81490	81548	+	1	intergenic	SSTP_contig0000027_length=263424_20139	sts-miR-140	sts-miR-140-3p
SSTP_contig0000043_length=202781	64403	64458	+	1	intergenic	SSTP_contig0000043_length=202781_22970	sts-miR-141	sts-miR-141-5p
SSTP_contig0000046_length=183830	39164	39181	+	1	intergenic	SSTP_contig0000043_length=202781_22970	sts-miR-141	sts-miR-141-5p
SSTP_contig0000351_length=2156	372	386	-	1	intergenic	SSTP_contig0000043_length=202781_22970	sts-miR-141	sts-miR-141-5p
SSTP_contig0000406_length=1820	875	889	+	1	intergenic	SSTP_contig0000043_length=202781_22970	sts-miR-141	sts-miR-141-5p
SSTP_contig0000443_length=1603	162	176	-	1	intergenic	SSTP_contig0000043_length=202781_22970	sts-miR-141	sts-miR-141-5p
SSTP_contig0000701_length=853	633	646	-	1	intergenic	SSTP_contig0000043_length=202781_22970	sts-miR-141	sts-miR-141-5p
SSTP_contig0000708_length=838	134	147	+	1	intergenic	SSTP_contig0000043_length=202781_22970	sts-miR-141	sts-miR-141-5p
SSTP_contig0000708_length=838	257	270	+	1	intergenic	SSTP_contig0000043_length=202781_22970	sts-miR-141	sts-miR-141-5p
SSTP_contig0000708_length=838	533	546	+	1	intergenic	SSTP_contig0000043_length=202781_22970	sts-miR-141	sts-miR-141-5p
SSTP_contig0000708_length=838	694	707	+	1	intergenic	SSTP_contig0000043_length=202781_22970	sts-miR-141	sts-miR-141-5p
SSTP_contig0000721_length=815	717	730	-	1	intergenic	SSTP_contig0000043_length=202781_22970	sts-miR-141	sts-miR-141-5p
SSTP_contig0000726_length=810	241	254	+	1	intergenic	SSTP_contig0000043_length=202781_22970	sts-miR-141	sts-miR-141-5p
SSTP_contig0000726_length=810	527	540	+	1	intergenic	SSTP_contig0000043_length=202781_22970	sts-miR-141	sts-miR-141-5p
SSTP_contig0000726_length=810	680	693	+	1	intergenic	SSTP_contig0000043_length=202781_22970	sts-miR-141	sts-miR-141-5p
SSTP_contig0000755_length=601	243	256	+	1	intergenic	SSTP_contig0000043_length=202781_22970	sts-miR-141	sts-miR-141-5p
SSTP_contig0000755_length=601	408	421	+	1	intergenic	SSTP_contig0000043_length=202781_22970	sts-miR-141	sts-miR-141-5p
SSTP_contig0000755_length=601	572	585	+	1	intergenic	SSTP_contig0000043_length=202781_22970	sts-miR-141	sts-miR-141-5p
SSTP_contig0000755_length=601	79	92	+	1	intergenic	SSTP_contig0000043_length=202781_22970	sts-miR-141	sts-miR-141-5p
SSTP_contig0000761_length=519	242	255	-	1	intergenic	SSTP_contig0000043_length=202781_22970	sts-miR-141	sts-miR-141-5p
SSTP_contig0000761_length=519	282	296	-	1	intergenic	SSTP_contig0000043_length=202781_22970	sts-miR-141	sts-miR-141-5p
SSTP_contig0000761_length=519	75	88	-	1	intergenic	SSTP_contig0000043_length=202781_22970	sts-miR-141	sts-miR-141-5p
SSTP_scaffold0000003_length=1350914	626392	626411	-	1	intergenic	SSTP_contig0000043_length=202781_22970	sts-miR-141	sts-miR-141-5p
SSTP_contig0000003_length=1700868	32254	32316	+	1	intergenic	SSTP_contig0000003_length=1700868_8378	sts-miR-142	sts-miR-142-5p
SSTP_contig0000006_length=912598	95688	95706	-	1	intergenic	SSTP_contig0000003_length=1700868_8378	sts-miR-142	sts-miR-142-5p
SSTP_contig0000016_length=348342	190969	190987	-	1	intergenic	SSTP_contig0000003_length=1700868_8378	sts-miR-142	sts-miR-142-5p
SSTP_contig0000017_length=346959	340903	340921	+	1	intergenic	SSTP_contig0000003_length=1700868_8378	sts-miR-142	sts-miR-142-5p
SSTP_contig0000034_length=238188	217926	217943	-	1	intergenic	SSTP_contig0000003_length=1700868_8378	sts-miR-142	sts-miR-142-5p
SSTP_contig0000042_length=206418	170129	170146	+	1	intergenic	SSTP_contig0000003_length=1700868_8378	sts-miR-142	sts-miR-142-5p
SSTP_contig0000043_length=202781	110425	110443	-	1	intergenic	SSTP_contig0000003_length=1700868_8378	sts-miR-142	sts-miR-142-5p
SSTP_contig0000043_length=202781	168478	168497	+	1	intergenic	SSTP_contig0000003_length=1700868_8378	sts-miR-142	sts-miR-142-5p
SSTP_contig0000048_length=163387	64247	64265	-	1	intergenic	SSTP_contig0000003_length=1700868_8378	sts-miR-142	sts-miR-142-5p
SSTP_contig0000050_length=157149	85243	85263	+	1	intergenic	SSTP_contig0000003_length=1700868_8378	sts-miR-142	sts-miR-142-5p
SSTP_contig0000051_length=151723	55813	55830	+	1	intergenic	SSTP_contig0000003_length=1700868_8378	sts-miR-142	sts-miR-142-5p
SSTP_contig0000052_length=150492	97226	97243	+	1	intergenic	SSTP_contig0000003_length=1700868_8378	sts-miR-142	sts-miR-142-5p
SSTP_contig0000058_length=118773	85467	85485	+	1	intergenic	SSTP_contig0000003_length=1700868_8378	sts-miR-142	sts-miR-142-5p
SSTP_contig0000061_length=116888	25047	25064	+	1	intergenic	SSTP_contig0000003_length=1700868_8378	sts-miR-142	sts-miR-142-5p
SSTP_contig0000072_length=80887	16467	16484	-	1	intergenic	SSTP_contig0000003_length=1700868_8378	sts-miR-142	sts-miR-142-5p
SSTP_contig0000085_length=57413	49419	49436	-	1	intergenic	SSTP_contig0000003_length=1700868_8378	sts-miR-142	sts-miR-142-5p
SSTP_contig0000090_length=54134	46112	46128	-	1	intergenic	SSTP_contig0000003_length=1700868_8378	sts-miR-142	sts-miR-142-5p
SSTP_contig0000107_length=32001	30852	30870	-	1	intergenic	SSTP_contig0000003_length=1700868_8378	sts-miR-142	sts-miR-142-5p
SSTP_contig0000117_length=16801	10988	11004	+	1	intergenic	SSTP_contig0000003_length=1700868_8378	sts-miR-142	sts-miR-142-5p
SSTP_contig0000123_length=12763	9858	9873	-	1	intergenic	SSTP_contig0000003_length=1700868_8378	sts-miR-142	sts-miR-142-5p
SSTP_contig0000171_length=5110	2675	2690	-	1	intergenic	SSTP_contig0000003_length=1700868_8378	sts-miR-142	sts-miR-142-5p
SSTP_contig0000355_length=2119	1976	1991	-	1	intergenic	SSTP_contig0000003_length=1700868_8378	sts-miR-142	sts-miR-142-5p
SSTP_contig0000397_length=1875	1341	1357	-	1	intergenic	SSTP_contig0000003_length=1700868_8378	sts-miR-142	sts-miR-142-5p
SSTP_contig0000489_length=1439	333	348	+	1	intergenic	SSTP_contig0000003_length=1700868_8378	sts-miR-142	sts-miR-142-5p
SSTP_contig0000540_length=1266	20	34	-	1	intergenic	SSTP_contig0000003_length=1700868_8378	sts-miR-142	sts-miR-142-5p
SSTP_contig0000702_length=852	356	369	-	1	intergenic	SSTP_contig0000003_length=1700868_8378	sts-miR-142	sts-miR-142-5p
SSTP_contig0000753_length=630	330	343	-	1	intergenic	SSTP_contig0000003_length=1700868_8378	sts-miR-142	sts-miR-142-5p
SSTP_scaffold0000001_length=4975635	2825906	2825927	-	1	intergenic	SSTP_contig0000003_length=1700868_8378	sts-miR-142	sts-miR-142-5p
SSTP_scaffold0000002_length=2682231	1428020	1428039	-	1	intergenic	SSTP_contig0000003_length=1700868_8378	sts-miR-142	sts-miR-142-5p
SSTP_scaffold0000012_length=325152	285206	285226	-	1	intergenic	SSTP_contig0000003_length=1700868_8378	sts-miR-142	sts-miR-142-5p
SSTP_scaffold0000012_length=325152	7438	7456	+	1	intergenic	SSTP_contig0000003_length=1700868_8378	sts-miR-142	sts-miR-142-5p
SSTP_scaffold0000016_length=248773	87649	87667	+	1	intergenic	SSTP_contig0000003_length=1700868_8378	sts-miR-142	sts-miR-142-5p
SSTP_scaffold0000019_length=149256	62387	62405	+	1	intergenic	SSTP_contig0000003_length=1700868_8378	sts-miR-142	sts-miR-142-5p
SSTP_scaffold0000025_length=56212	16842	16859	+	1	intergenic	SSTP_contig0000003_length=1700868_8378	sts-miR-142	sts-miR-142-5p
SSTP_scaffold0000010_length=346351	208551	208614	+	1	intergenic	SSTP_scaffold0000010_length=346351_16519	sts-miR-143	sts-miR-143-3p
SSTP_contig0000019_length=327960	172211	172266	+	1	intergenic	SSTP_contig0000019_length=327960_17097	sts-miR-144	sts-miR-144-3p
SSTP_contig0000101_length=39332	37531	37548	+	1	intergenic	SSTP_contig0000019_length=327960_17097	sts-miR-144	sts-miR-144-3p
SSTP_contig0000373_length=2009	1853	1867	+	1	intergenic	SSTP_contig0000019_length=327960_17097	sts-miR-144	sts-miR-144-3p
SSTP_contig0000592_length=1129	41	55	+	1	intergenic	SSTP_contig0000019_length=327960_17097	sts-miR-144	sts-miR-144-3p
SSTP_contig0000679_length=895	516	529	-	1	intergenic	SSTP_contig0000019_length=327960_17097	sts-miR-144	sts-miR-144-3p
SSTP_contig0000730_length=806	767	780	+	1	intergenic	SSTP_contig0000019_length=327960_17097	sts-miR-144	sts-miR-144-3p
SSTP_contig0000043_length=202781	12496	12555	+	1	intergenic	SSTP_contig0000043_length=202781_22951	sts-miR-145	sts-miR-145-3p
SSTP_contig0000004_length=1267461	233126	233184	+	1	intergenic	SSTP_contig0000004_length=1267461_10473	sts-miR-146	sts-miR-146-3p
SSTP_contig0000037_length=226773	125556	125615	-	1	intergenic	SSTP_contig0000037_length=226773_22038	sts-miR-147	sts-miR-147-3p
SSTP_contig0000159_length=5724	1909	1924	-	1	intergenic	SSTP_contig0000037_length=226773_22038	sts-miR-147	sts-miR-147-3p
SSTP_contig0000195_length=4193	2547	2562	-	1	intergenic	SSTP_contig0000037_length=226773_22038	sts-miR-147	sts-miR-147-3p
SSTP_contig0000311_length=2500	1676	1691	-	1	intergenic	SSTP_contig0000037_length=226773_22038	sts-miR-147	sts-miR-147-3p
SSTP_contig0000363_length=2081	280	294	+	1	intergenic	SSTP_contig0000037_length=226773_22038	sts-miR-147	sts-miR-147-3p
SSTP_contig0000491_length=1425	1319	1334	-	1	intergenic	SSTP_contig0000037_length=226773_22038	sts-miR-147	sts-miR-147-3p
SSTP_scaffold0000016_length=248773	649	666	+	1	intergenic	SSTP_contig0000037_length=226773_22038	sts-miR-147	sts-miR-147-3p
SSTP_contig0000011_length=464060	233696	233754	+	1	intergenic	SSTP_contig0000011_length=464060_13393	sts-miR-148	sts-miR-148-3p
SSTP_contig0000004_length=1267461	671055	671109	+	1	intergenic	SSTP_contig0000004_length=1267461_10573	sts-miR-149	sts-miR-149-3p
SSTP_contig0000025_length=272800	65407	65469	-	1	intergenic	SSTP_contig0000025_length=272800_19305	sts-miR-150	sts-miR-150-5p
SSTP_contig0000102_length=38883	16387	16445	-	1	intergenic	SSTP_contig0000102_length=38883_25954	sts-miR-151	sts-miR-151-3p
SSTP_contig0000004_length=1267461	1003561	1003619	+	1	intergenic	SSTP_contig0000004_length=1267461_10667	sts-miR-152	sts-miR-152-3p
SSTP_contig0000065_length=110122	55047	55106	-	1	intergenic	SSTP_contig0000065_length=110122_24884	sts-miR-153	sts-miR-153-3p
SSTP_contig0000084_length=60473	48240	48256	-	1	intergenic	SSTP_scaffold0000001_length=4975635_2346	sts-miR-154	sts-miR-154-3p
SSTP_contig0000174_length=5036	1950	1965	+	1	intergenic	SSTP_scaffold0000001_length=4975635_2346	sts-miR-154	sts-miR-154-3p
SSTP_contig0000737_length=788	504	518	+	1	intergenic	SSTP_scaffold0000001_length=4975635_2346	sts-miR-154	sts-miR-154-3p
SSTP_scaffold0000001_length=4975635	1785507	1785567	-	1	intergenic	SSTP_scaffold0000001_length=4975635_2346	sts-miR-154	sts-miR-154-3p
SSTP_contig0000004_length=1267461	232098	232155	+	1	intergenic	SSTP_contig0000004_length=1267461_10471	sts-miR-155	sts-miR-155-3p
SSTP_contig0000011_length=464060	83245	83302	-	1	intergenic	SSTP_contig0000011_length=464060_13602	sts-miR-156	sts-miR-156-3p
SSTP_contig0000011_length=464060	80458	80514	-	1	intergenic	SSTP_contig0000011_length=464060_13594	sts-miR-157	sts-miR-157-3p
SSTP_contig0000007_length=662015	508935	508992	-	1	intergenic	SSTP_contig0000007_length=662015_12301	sts-miR-158	sts-miR-158-5p
SSTP_scaffold0000002_length=2682231	244979	245041	-	1	intergenic	SSTP_scaffold0000002_length=2682231_4395	sts-miR-159	sts-miR-159-5p
SSTP_contig0000013_length=400476	186742	186760	-	1	intergenic	SSTP_contig0000020_length=319239_17839	sts-miR-160	sts-miR-160-5p
SSTP_contig0000020_length=319239	41116	41174	-	1	intergenic	SSTP_contig0000020_length=319239_17839	sts-miR-160	sts-miR-160-5p
SSTP_contig0000042_length=206418	171167	171184	+	1	intergenic	SSTP_contig0000020_length=319239_17839	sts-miR-160	sts-miR-160-5p
SSTP_contig0000322_length=2395	892	906	-	1	intergenic	SSTP_contig0000020_length=319239_17839	sts-miR-160	sts-miR-160-5p
SSTP_contig0000439_length=1622	1258	1273	+	1	intergenic	SSTP_contig0000020_length=319239_17839	sts-miR-160	sts-miR-160-5p
SSTP_contig0000007_length=662015	624526	624583	+	1	intergenic	SSTP_contig0000007_length=662015_12204	sts-miR-161	sts-miR-161-5p
SSTP_scaffold0000001_length=4975635	1778747	1778807	-	1	intergenic	SSTP_scaffold0000001_length=4975635_2341	sts-miR-162	sts-miR-162-5p
SSTP_contig0000056_length=133004	24221	24278	-	1	intergenic	SSTP_contig0000056_length=133004_24470	sts-miR-163	sts-miR-163-3p
SSTP_contig0000007_length=662015	383663	383722	+	1	intergenic	SSTP_contig0000007_length=662015_12135	sts-miR-164	sts-miR-164-3p
SSTP_contig0000007_length=662015	384070	384127	+	1	intergenic	SSTP_contig0000007_length=662015_12139	sts-miR-165	sts-miR-165-3p
SSTP_contig0000005_length=935562	105458	105476	-	1	intergenic	SSTP_scaffold0000003_length=1350914_9866	sts-miR-166	sts-miR-166-5p
SSTP_contig0000048_length=163387	109482	109499	+	1	intergenic	SSTP_scaffold0000003_length=1350914_9866	sts-miR-166	sts-miR-166-5p
SSTP_contig0000061_length=116888	111712	111729	+	1	intergenic	SSTP_scaffold0000003_length=1350914_9866	sts-miR-166	sts-miR-166-5p
SSTP_contig0000129_length=11025	5877	5892	+	1	intergenic	SSTP_scaffold0000003_length=1350914_9866	sts-miR-166	sts-miR-166-5p
SSTP_contig0000294_length=2606	1092	1107	+	1	intergenic	SSTP_scaffold0000003_length=1350914_9866	sts-miR-166	sts-miR-166-5p
SSTP_contig0000325_length=2355	663	677	-	1	intergenic	SSTP_scaffold0000003_length=1350914_9866	sts-miR-166	sts-miR-166-5p
SSTP_contig0000413_length=1762	639	654	+	1	intergenic	SSTP_scaffold0000003_length=1350914_9866	sts-miR-166	sts-miR-166-5p
SSTP_contig0000439_length=1622	82	96	-	1	intergenic	SSTP_scaffold0000003_length=1350914_9866	sts-miR-166	sts-miR-166-5p
SSTP_scaffold0000003_length=1350914	749045	749102	+	1	intergenic	SSTP_scaffold0000003_length=1350914_9866	sts-miR-166	sts-miR-166-5p
SSTP_contig0000025_length=272800	9385	9444	-	1	intergenic	SSTP_contig0000025_length=272800_19257	sts-miR-167	sts-miR-167-5p
SSTP_scaffold0000003_length=1350914	450961	451020	+	1	intergenic	SSTP_scaffold0000003_length=1350914_9737	sts-miR-168	sts-miR-168-3p
SSTP_contig0000036_length=229254	200002	200019	+	1	intergenic	SSTP_scaffold0000002_length=2682231_4530	sts-miR-169	sts-miR-169-3p
SSTP_contig0000217_length=3625	2591	2606	-	1	intergenic	SSTP_scaffold0000002_length=2682231_4530	sts-miR-169	sts-miR-169-3p
SSTP_contig0000236_length=3269	763	778	+	1	intergenic	SSTP_scaffold0000002_length=2682231_4530	sts-miR-169	sts-miR-169-3p
SSTP_contig0000428_length=1697	261	275	-	1	intergenic	SSTP_scaffold0000002_length=2682231_4530	sts-miR-169	sts-miR-169-3p
SSTP_contig0000673_length=915	654	667	+	1	intergenic	SSTP_scaffold0000002_length=2682231_4530	sts-miR-169	sts-miR-169-3p
SSTP_contig0000691_length=877	378	391	-	1	intergenic	SSTP_scaffold0000002_length=2682231_4530	sts-miR-169	sts-miR-169-3p
SSTP_contig0000763_length=441	343	356	-	1	intergenic	SSTP_scaffold0000002_length=2682231_4530	sts-miR-169	sts-miR-169-3p
SSTP_scaffold0000002_length=2682231	501344	501406	-	1	intergenic	SSTP_scaffold0000002_length=2682231_4530	sts-miR-169	sts-miR-169-3p
SSTP_scaffold0000006_length=382278	183693	183711	+	1	intergenic	SSTP_scaffold0000002_length=2682231_4530	sts-miR-169	sts-miR-169-3p
SSTP_scaffold0000010_length=346351	211626	211644	-	1	intergenic	SSTP_scaffold0000002_length=2682231_4530	sts-miR-169	sts-miR-169-3p
SSTP_scaffold0000017_length=188152	80587	80605	-	1	intergenic	SSTP_scaffold0000002_length=2682231_4530	sts-miR-169	sts-miR-169-3p
SSTP_scaffold0000025_length=56212	29131	29147	+	1	intergenic	SSTP_scaffold0000002_length=2682231_4530	sts-miR-169	sts-miR-169-3p
SSTP_scaffold0000026_length=29064	23346	23362	+	1	intergenic	SSTP_scaffold0000002_length=2682231_4530	sts-miR-169	sts-miR-169-3p
SSTP_contig0000043_length=202781	13188	13242	-	1	intergenic	SSTP_contig0000043_length=202781_23001	sts-miR-170	sts-miR-170-5p
SSTP_contig0000043_length=202781	13382	13441	-	1	intergenic	SSTP_contig0000043_length=202781_23003	sts-miR-171	sts-miR-171-5p
SSTP_contig0000043_length=202781	13774	13834	-	1	intergenic	SSTP_contig0000043_length=202781_23005	sts-miR-172	sts-miR-172-5p
SSTP_contig0000053_length=146513	117618	117635	-	1	intergenic	SSTP_contig0000043_length=202781_23005	sts-miR-172	sts-miR-172-5p
SSTP_contig0000007_length=662015	468444	468504	-	1	intergenic	SSTP_contig0000007_length=662015_12295	sts-miR-173	sts-miR-173-5p
SSTP_contig0000034_length=238188	59561	59578	+	1	intergenic	SSTP_contig0000007_length=662015_12295	sts-miR-173	sts-miR-173-5p
SSTP_contig0000077_length=68429	29244	29261	+	1	intergenic	SSTP_contig0000007_length=662015_12295	sts-miR-173	sts-miR-173-5p
SSTP_contig0000119_length=15856	5753	5769	-	1	intergenic	SSTP_contig0000007_length=662015_12295	sts-miR-173	sts-miR-173-5p
SSTP_contig0000018_length=330267	33722	33786	-	1	intergenic	SSTP_contig0000018_length=330267_16922	sts-miR-174	sts-miR-174-3p
SSTP_contig0000124_length=12637	2403	2418	-	1	intergenic	SSTP_contig0000018_length=330267_16922	sts-miR-174	sts-miR-174-3p
SSTP_contig0000216_length=3635	2341	2355	-	1	intergenic	SSTP_contig0000018_length=330267_16922	sts-miR-174	sts-miR-174-3p
SSTP_contig0000216_length=3635	2342	2356	+	1	intergenic	SSTP_contig0000018_length=330267_16922	sts-miR-174	sts-miR-174-3p
SSTP_contig0000323_length=2379	1359	1373	-	1	intergenic	SSTP_contig0000018_length=330267_16922	sts-miR-174	sts-miR-174-3p
SSTP_contig0000323_length=2379	1360	1374	+	1	intergenic	SSTP_contig0000018_length=330267_16922	sts-miR-174	sts-miR-174-3p
SSTP_contig0000324_length=2363	1353	1367	-	1	intergenic	SSTP_contig0000018_length=330267_16922	sts-miR-174	sts-miR-174-3p
SSTP_contig0000324_length=2363	1354	1368	+	1	intergenic	SSTP_contig0000018_length=330267_16922	sts-miR-174	sts-miR-174-3p
SSTP_contig0000380_length=1974	22	36	-	1	intergenic	SSTP_contig0000018_length=330267_16922	sts-miR-174	sts-miR-174-3p
SSTP_contig0000380_length=1974	23	37	+	1	intergenic	SSTP_contig0000018_length=330267_16922	sts-miR-174	sts-miR-174-3p
SSTP_contig0000426_length=1702	799	813	-	1	intergenic	SSTP_contig0000018_length=330267_16922	sts-miR-174	sts-miR-174-3p
SSTP_contig0000426_length=1702	800	814	+	1	intergenic	SSTP_contig0000018_length=330267_16922	sts-miR-174	sts-miR-174-3p
SSTP_contig0000541_length=1265	346	360	-	1	intergenic	SSTP_contig0000018_length=330267_16922	sts-miR-174	sts-miR-174-3p
SSTP_contig0000541_length=1265	347	361	+	1	intergenic	SSTP_contig0000018_length=330267_16922	sts-miR-174	sts-miR-174-3p
SSTP_contig0000541_length=1265	946	960	-	1	intergenic	SSTP_contig0000018_length=330267_16922	sts-miR-174	sts-miR-174-3p
SSTP_contig0000541_length=1265	947	961	+	1	intergenic	SSTP_contig0000018_length=330267_16922	sts-miR-174	sts-miR-174-3p
SSTP_scaffold0000027_length=26222	21676	21692	+	1	intergenic	SSTP_contig0000018_length=330267_16922	sts-miR-174	sts-miR-174-3p
SSTP_contig0000008_length=627769	610211	610312	-	1	intergenic	SSTP_contig0000008_length=627769_12508	sts-miR-175	sts-miR-175-5p
SSTP_scaffold0000014_length=308927	220353	220372	+	1	intergenic	SSTP_contig0000008_length=627769_12508	sts-miR-175	sts-miR-175-5p
SSTP_contig0000004_length=1267461	1027945	1028004	+	1	intergenic	SSTP_contig0000004_length=1267461_10679	sts-miR-176	sts-miR-176-3p
SSTP_contig0000016_length=348342	66469	66488	+	1	intergenic	SSTP_contig0000004_length=1267461_10679	sts-miR-176	sts-miR-176-3p
SSTP_contig0000114_length=18493	13898	13914	+	1	intergenic	SSTP_contig0000004_length=1267461_10679	sts-miR-176	sts-miR-176-3p
SSTP_contig0000660_length=948	598	611	+	1	intergenic	SSTP_contig0000004_length=1267461_10679	sts-miR-176	sts-miR-176-3p
SSTP_contig0000680_length=892	538	551	+	1	intergenic	SSTP_contig0000004_length=1267461_10679	sts-miR-176	sts-miR-176-3p
SSTP_contig0000732_length=805	257	270	+	1	intergenic	SSTP_contig0000004_length=1267461_10679	sts-miR-176	sts-miR-176-3p
SSTP_contig0000032_length=247040	226511	226572	+	1	intergenic	SSTP_contig0000032_length=247040_20962	sts-miR-177	sts-miR-177-5p
SSTP_contig0000032_length=247040	226665	226725	+	1	intergenic	SSTP_contig0000032_length=247040_20964	sts-miR-178	sts-miR-178-5p
SSTP_contig0000011_length=464060	80359	80416	-	1	intergenic	SSTP_contig0000011_length=464060_13592	sts-miR-179	sts-miR-179-3p
SSTP_contig0000198_length=4008	910	926	+	1	intergenic	SSTP_contig0000011_length=464060_13592	sts-miR-179	sts-miR-179-3p
SSTP_contig0000606_length=1083	1000	1016	-	1	intergenic	SSTP_contig0000011_length=464060_13592	sts-miR-179	sts-miR-179-3p
SSTP_scaffold0000002_length=2682231	816311	816365	-	1	intergenic	SSTP_scaffold0000002_length=2682231_4686	sts-miR-180	sts-miR-180-3p
SSTP_contig0000645_length=978	889	904	-	1	intergenic	SSTP_scaffold0000005_length=421969_14315	sts-miR-181	sts-miR-181-3p
SSTP_scaffold0000005_length=421969	380341	380400	+	1	intergenic	SSTP_scaffold0000005_length=421969_14315	sts-miR-181	sts-miR-181-3p
SSTP_contig0000005_length=935562	777155	777187	+	1	intergenic	SSTP_contig0000024_length=276207_18985	sts-miR-182	sts-miR-182-3p
SSTP_contig0000005_length=935562	926692	926724	-	1	intergenic	SSTP_contig0000024_length=276207_18985	sts-miR-182	sts-miR-182-3p
SSTP_contig0000011_length=464060	385741	385790	+	1	intergenic	SSTP_contig0000024_length=276207_18985	sts-miR-182	sts-miR-182-3p
SSTP_contig0000024_length=276207	98316	98372	+	1	intergenic	SSTP_contig0000024_length=276207_18985	sts-miR-182	sts-miR-182-3p
SSTP_contig0000094_length=47982	6862	6911	+	1	intergenic	SSTP_contig0000024_length=276207_18985	sts-miR-182	sts-miR-182-3p
SSTP_contig0000005_length=935562	777155	777188	+	2	intergenic	SSTP_contig0000011_length=464060_13471	sts-miR-184	sts-miR-184-3p
SSTP_contig0000005_length=935562	926691	926724	-	2	intergenic	SSTP_contig0000011_length=464060_13471	sts-miR-184	sts-miR-184-3p
SSTP_contig0000011_length=464060	385741	385797	+	2	intergenic	SSTP_contig0000011_length=464060_13471	sts-miR-184	sts-miR-184-3p
SSTP_contig0000024_length=276207	98316	98365	+	2	intergenic	SSTP_contig0000011_length=464060_13471	sts-miR-184	sts-miR-184-3p
SSTP_contig0000094_length=47982	6862	6918	+	2	intergenic	SSTP_contig0000011_length=464060_13471	sts-miR-184	sts-miR-184-3p
SSTP_contig0000464_length=1535	214	241	+	3	intergenic	SSTP_contig0000011_length=464060_13471	sts-miR-184	sts-miR-184-3p
SSTP_scaffold0000018_length=154175	114604	114630	-	2	intergenic	SSTP_contig0000011_length=464060_13471	sts-miR-184	sts-miR-184-3p
SSTP_contig0000046_length=183830	109465	109482	+	1	intergenic	SSTP_contig0000092_length=52741_25746	sts-miR-185	sts-miR-185-5p
SSTP_contig0000092_length=52741	16306	16363	+	1	intergenic	SSTP_contig0000092_length=52741_25746	sts-miR-185	sts-miR-185-5p
SSTP_contig0000727_length=808	174	187	+	1	intergenic	SSTP_contig0000092_length=52741_25746	sts-miR-185	sts-miR-185-5p
SSTP_contig0000061_length=116888	92916	92933	-	1	intergenic	SSTP_contig0000082_length=63380_25464	sts-miR-186	sts-miR-186-3p
SSTP_contig0000082_length=63380	49901	49959	-	1	intergenic	SSTP_contig0000082_length=63380_25464	sts-miR-186	sts-miR-186-3p
SSTP_contig0000003_length=1700868	35564	35624	+	1	intergenic	SSTP_contig0000003_length=1700868_8403	sts-miR-187	sts-miR-187-3p
SSTP_contig0000003_length=1700868	34444	34505	+	1	intergenic	SSTP_contig0000003_length=1700868_8393	sts-miR-188	sts-miR-188-3p
SSTP_contig0000316_length=2448	2329	2343	+	1	intergenic	SSTP_contig0000003_length=1700868_8393	sts-miR-188	sts-miR-188-3p
SSTP_contig0000475_length=1489	927	942	+	1	intergenic	SSTP_contig0000003_length=1700868_8393	sts-miR-188	sts-miR-188-3p
SSTP_contig0000003_length=1700868	34676	34736	+	1	intergenic	SSTP_contig0000003_length=1700868_8395	sts-miR-189	sts-miR-189-3p
SSTP_contig0000003_length=1700868	34006	34061	+	1	intergenic	SSTP_contig0000003_length=1700868_8391	sts-miR-190	sts-miR-190-3p
SSTP_contig0000003_length=1700868	33171	33250	+	1	intergenic	SSTP_contig0000003_length=1700868_8381	sts-miR-191	sts-miR-191-3p
SSTP_contig0000061_length=116888	20457	20474	+	1	intergenic	SSTP_contig0000003_length=1700868_8381	sts-miR-191	sts-miR-191-3p
SSTP_contig0000073_length=71995	19837	19855	-	1	intergenic	SSTP_contig0000003_length=1700868_8381	sts-miR-191	sts-miR-191-3p
SSTP_contig0000139_length=8403	590	605	+	1	intergenic	SSTP_contig0000003_length=1700868_8381	sts-miR-191	sts-miR-191-3p
SSTP_contig0000163_length=5419	511	526	+	1	intergenic	SSTP_contig0000003_length=1700868_8381	sts-miR-191	sts-miR-191-3p
SSTP_contig0000165_length=5286	519	534	+	1	intergenic	SSTP_contig0000003_length=1700868_8381	sts-miR-191	sts-miR-191-3p
SSTP_contig0000193_length=4223	3165	3180	+	1	intergenic	SSTP_contig0000003_length=1700868_8381	sts-miR-191	sts-miR-191-3p
SSTP_contig0000207_length=3822	3139	3154	+	1	intergenic	SSTP_contig0000003_length=1700868_8381	sts-miR-191	sts-miR-191-3p
SSTP_contig0000207_length=3822	3513	3528	-	1	intergenic	SSTP_contig0000003_length=1700868_8381	sts-miR-191	sts-miR-191-3p
SSTP_contig0000312_length=2463	1654	1668	+	1	intergenic	SSTP_contig0000003_length=1700868_8381	sts-miR-191	sts-miR-191-3p
SSTP_contig0000322_length=2395	1661	1675	+	1	intergenic	SSTP_contig0000003_length=1700868_8381	sts-miR-191	sts-miR-191-3p
SSTP_contig0000347_length=2194	769	783	-	1	intergenic	SSTP_contig0000003_length=1700868_8381	sts-miR-191	sts-miR-191-3p
SSTP_contig0000395_length=1889	1383	1398	-	1	intergenic	SSTP_contig0000003_length=1700868_8381	sts-miR-191	sts-miR-191-3p
SSTP_contig0000397_length=1875	733	747	-	1	intergenic	SSTP_contig0000003_length=1700868_8381	sts-miR-191	sts-miR-191-3p
SSTP_contig0000521_length=1335	581	596	-	1	intergenic	SSTP_contig0000003_length=1700868_8381	sts-miR-191	sts-miR-191-3p
SSTP_contig0000630_length=1024	981	995	-	1	intergenic	SSTP_contig0000003_length=1700868_8381	sts-miR-191	sts-miR-191-3p
SSTP_contig0000007_length=662015	471269	471327	+	1	intergenic	SSTP_contig0000007_length=662015_12163	sts-miR-192	sts-miR-192-3p
SSTP_contig0000007_length=662015	471873	471895	+	1	intergenic	SSTP_contig0000007_length=662015_12163	sts-miR-192	sts-miR-192-3p
SSTP_contig0000014_length=377480	332824	332842	+	1	intergenic	SSTP_contig0000007_length=662015_12163	sts-miR-192	sts-miR-192-3p
SSTP_contig0000066_length=105888	9051	9069	+	1	intergenic	SSTP_contig0000007_length=662015_12163	sts-miR-192	sts-miR-192-3p
SSTP_contig0000007_length=662015	471305	471327	+	1	intergenic	SSTP_contig0000007_length=662015_12171	sts-miR-193	sts-miR-193-3p
SSTP_contig0000007_length=662015	471825	471895	+	1	intergenic	SSTP_contig0000007_length=662015_12171	sts-miR-193	sts-miR-193-3p
SSTP_contig0000029_length=256190	224379	224397	-	1	intergenic	SSTP_contig0000007_length=662015_12171	sts-miR-193	sts-miR-193-3p
SSTP_contig0000036_length=229254	207003	207023	-	1	intergenic	SSTP_contig0000007_length=662015_12171	sts-miR-193	sts-miR-193-3p
SSTP_contig0000376_length=1981	1528	1543	-	1	intergenic	SSTP_contig0000007_length=662015_12171	sts-miR-193	sts-miR-193-3p
SSTP_contig0000489_length=1439	1044	1059	+	1	intergenic	SSTP_contig0000007_length=662015_12171	sts-miR-193	sts-miR-193-3p
SSTP_contig0000624_length=1037	727	742	+	1	intergenic	SSTP_contig0000007_length=662015_12171	sts-miR-193	sts-miR-193-3p
SSTP_contig0000667_length=927	861	874	-	1	intergenic	SSTP_contig0000007_length=662015_12171	sts-miR-193	sts-miR-193-3p
SSTP_contig0000722_length=815	348	361	+	1	intergenic	SSTP_contig0000007_length=662015_12171	sts-miR-193	sts-miR-193-3p
SSTP_contig0000003_length=1700868	33895	33958	+	1	intergenic	SSTP_contig0000003_length=1700868_8389	sts-miR-194	sts-miR-194-3p
SSTP_contig0000163_length=5419	4975	4991	+	1	intergenic	SSTP_contig0000003_length=1700868_8389	sts-miR-194	sts-miR-194-3p
SSTP_contig0000244_length=3200	2311	2327	-	1	intergenic	SSTP_contig0000003_length=1700868_8389	sts-miR-194	sts-miR-194-3p
SSTP_contig0000244_length=3200	2514	2530	+	1	intergenic	SSTP_contig0000003_length=1700868_8389	sts-miR-194	sts-miR-194-3p
SSTP_contig0000395_length=1889	831	846	-	1	intergenic	SSTP_contig0000003_length=1700868_8389	sts-miR-194	sts-miR-194-3p
SSTP_contig0000623_length=1037	547	563	+	1	intergenic	SSTP_contig0000003_length=1700868_8389	sts-miR-194	sts-miR-194-3p
SSTP_scaffold0000003_length=1350914	571354	571373	+	1	intergenic	SSTP_contig0000003_length=1700868_8389	sts-miR-194	sts-miR-194-3p
SSTP_contig0000007_length=662015	471059	471080	+	1	intergenic	SSTP_contig0000007_length=662015_12165	sts-miR-195	sts-miR-195-3p
SSTP_contig0000007_length=662015	471380	471439	+	1	intergenic	SSTP_contig0000007_length=662015_12165	sts-miR-195	sts-miR-195-3p
SSTP_contig0000007_length=662015	471622	471643	+	1	intergenic	SSTP_contig0000007_length=662015_12165	sts-miR-195	sts-miR-195-3p
SSTP_contig0000007_length=662015	471747	471768	+	1	intergenic	SSTP_contig0000007_length=662015_12165	sts-miR-195	sts-miR-195-3p
SSTP_contig0000007_length=662015	471055	471081	+	1	intergenic	SSTP_contig0000007_length=662015_12169	sts-miR-196	sts-miR-196-3p
SSTP_contig0000007_length=662015	471709	471769	+	1	intergenic	SSTP_contig0000007_length=662015_12169	sts-miR-196	sts-miR-196-3p
SSTP_contig0000137_length=9014	1230	1245	+	1	intergenic	SSTP_contig0000007_length=662015_12169	sts-miR-196	sts-miR-196-3p
SSTP_contig0000137_length=9014	2169	2184	+	1	intergenic	SSTP_contig0000007_length=662015_12169	sts-miR-196	sts-miR-196-3p
SSTP_contig0000140_length=8166	6546	6561	-	1	intergenic	SSTP_contig0000007_length=662015_12169	sts-miR-196	sts-miR-196-3p
SSTP_contig0000226_length=3483	1985	2001	-	1	intergenic	SSTP_contig0000007_length=662015_12169	sts-miR-196	sts-miR-196-3p
SSTP_contig0000691_length=877	820	833	-	1	intergenic	SSTP_contig0000007_length=662015_12169	sts-miR-196	sts-miR-196-3p
SSTP_contig0000007_length=662015	471057	471081	+	1	intergenic	SSTP_contig0000007_length=662015_12167	sts-miR-197	sts-miR-197-3p
SSTP_contig0000007_length=662015	471418	471439	+	3	intergenic	SSTP_contig0000007_length=662015_12167	sts-miR-197	sts-miR-197-3p
SSTP_contig0000007_length=662015	471583	471644	+	1	intergenic	SSTP_contig0000007_length=662015_12167	sts-miR-197	sts-miR-197-3p
SSTP_contig0000007_length=662015	471745	471769	+	1	intergenic	SSTP_contig0000007_length=662015_12167	sts-miR-197	sts-miR-197-3p
SSTP_contig0000024_length=276207	217275	217293	+	1	intergenic	SSTP_contig0000007_length=662015_12167	sts-miR-197	sts-miR-197-3p
SSTP_contig0000088_length=55554	24778	24794	+	1	intergenic	SSTP_contig0000007_length=662015_12167	sts-miR-197	sts-miR-197-3p
SSTP_contig0000259_length=2993	2714	2728	-	1	intergenic	SSTP_contig0000007_length=662015_12167	sts-miR-197	sts-miR-197-3p
SSTP_contig0000329_length=2302	723	737	-	1	intergenic	SSTP_contig0000007_length=662015_12167	sts-miR-197	sts-miR-197-3p
SSTP_contig0000546_length=1253	459	473	+	1	intergenic	SSTP_contig0000007_length=662015_12167	sts-miR-197	sts-miR-197-3p
SSTP_contig0000663_length=943	624	637	-	1	intergenic	SSTP_contig0000007_length=662015_12167	sts-miR-197	sts-miR-197-3p
SSTP_contig0000668_length=924	770	783	-	1	intergenic	SSTP_contig0000007_length=662015_12167	sts-miR-197	sts-miR-197-3p
SSTP_contig0000007_length=662015	471021	471081	+	1	intergenic	SSTP_contig0000007_length=662015_12159	sts-miR-198	sts-miR-198-3p
SSTP_contig0000007_length=662015	471620	471644	+	2	intergenic	SSTP_contig0000007_length=662015_12159	sts-miR-198	sts-miR-198-3p
SSTP_contig0000007_length=662015	471743	471769	+	1	intergenic	SSTP_contig0000007_length=662015_12159	sts-miR-198	sts-miR-198-3p
SSTP_contig0000001_length=2114442	942441	942460	+	1	intergenic	SSTP_contig0000003_length=1700868_8387	sts-miR-199	sts-miR-199-3p
SSTP_contig0000003_length=1700868	33708	33769	+	1	intergenic	SSTP_contig0000003_length=1700868_8387	sts-miR-199	sts-miR-199-3p
SSTP_contig0000031_length=254838	206835	206853	-	1	intergenic	SSTP_contig0000003_length=1700868_8387	sts-miR-199	sts-miR-199-3p
SSTP_contig0000071_length=84186	7448	7465	-	1	intergenic	SSTP_contig0000003_length=1700868_8387	sts-miR-199	sts-miR-199-3p
SSTP_contig0000091_length=53182	6726	6742	-	1	intergenic	SSTP_contig0000003_length=1700868_8387	sts-miR-199	sts-miR-199-3p
SSTP_contig0000145_length=7394	1813	1828	+	1	intergenic	SSTP_contig0000003_length=1700868_8387	sts-miR-199	sts-miR-199-3p
SSTP_contig0000153_length=6333	4765	4780	+	1	intergenic	SSTP_contig0000003_length=1700868_8387	sts-miR-199	sts-miR-199-3p
SSTP_contig0000176_length=4987	1558	1573	-	1	intergenic	SSTP_contig0000003_length=1700868_8387	sts-miR-199	sts-miR-199-3p
SSTP_contig0000259_length=2993	897	913	-	1	intergenic	SSTP_contig0000003_length=1700868_8387	sts-miR-199	sts-miR-199-3p
SSTP_contig0000688_length=879	268	283	-	1	intergenic	SSTP_contig0000003_length=1700868_8387	sts-miR-199	sts-miR-199-3p
SSTP_contig0000725_length=810	391	405	-	1	intergenic	SSTP_contig0000003_length=1700868_8387	sts-miR-199	sts-miR-199-3p
SSTP_contig0000007_length=662015	471162	471221	+	1	intergenic	SSTP_contig0000007_length=662015_12161	sts-miR-200	sts-miR-200-3p
SSTP_contig0000133_length=9861	8518	8533	-	1	intergenic	SSTP_contig0000007_length=662015_12161	sts-miR-200	sts-miR-200-3p
SSTP_contig0000003_length=1700868	32416	32479	+	1	intergenic	SSTP_contig0000003_length=1700868_8379	sts-miR-201	sts-miR-201-3p
SSTP_contig0000009_length=558962	481505	481524	-	1	intergenic	SSTP_contig0000003_length=1700868_8379	sts-miR-201	sts-miR-201-3p
SSTP_contig0000047_length=164853	154178	154195	+	1	intergenic	SSTP_contig0000003_length=1700868_8379	sts-miR-201	sts-miR-201-3p
SSTP_contig0000068_length=96848	93980	93997	-	1	intergenic	SSTP_contig0000003_length=1700868_8379	sts-miR-201	sts-miR-201-3p
SSTP_contig0000076_length=68709	6620	6638	-	1	intergenic	SSTP_contig0000003_length=1700868_8379	sts-miR-201	sts-miR-201-3p
SSTP_contig0000090_length=54134	54019	54036	+	1	intergenic	SSTP_contig0000003_length=1700868_8379	sts-miR-201	sts-miR-201-3p
SSTP_contig0000237_length=3268	2040	2055	-	1	intergenic	SSTP_contig0000003_length=1700868_8379	sts-miR-201	sts-miR-201-3p
SSTP_contig0000267_length=2916	607	621	-	1	intergenic	SSTP_contig0000003_length=1700868_8379	sts-miR-201	sts-miR-201-3p
SSTP_contig0000267_length=2916	858	872	-	1	intergenic	SSTP_contig0000003_length=1700868_8379	sts-miR-201	sts-miR-201-3p
SSTP_contig0000272_length=2881	1222	1236	+	1	intergenic	SSTP_contig0000003_length=1700868_8379	sts-miR-201	sts-miR-201-3p
SSTP_contig0000291_length=2636	690	704	+	1	intergenic	SSTP_contig0000003_length=1700868_8379	sts-miR-201	sts-miR-201-3p
SSTP_contig0000302_length=2539	2507	2521	+	1	intergenic	SSTP_contig0000003_length=1700868_8379	sts-miR-201	sts-miR-201-3p
SSTP_contig0000427_length=1700	241	255	+	1	intergenic	SSTP_contig0000003_length=1700868_8379	sts-miR-201	sts-miR-201-3p
SSTP_contig0000431_length=1680	227	241	+	1	intergenic	SSTP_contig0000003_length=1700868_8379	sts-miR-201	sts-miR-201-3p
SSTP_contig0000547_length=1252	636	650	-	1	intergenic	SSTP_contig0000003_length=1700868_8379	sts-miR-201	sts-miR-201-3p
SSTP_contig0000582_length=1154	176	190	-	1	intergenic	SSTP_contig0000003_length=1700868_8379	sts-miR-201	sts-miR-201-3p
SSTP_contig0000682_length=888	314	328	-	1	intergenic	SSTP_contig0000003_length=1700868_8379	sts-miR-201	sts-miR-201-3p
SSTP_contig0000685_length=886	678	691	+	1	intergenic	SSTP_contig0000003_length=1700868_8379	sts-miR-201	sts-miR-201-3p
SSTP_contig0000703_length=850	10	23	-	1	intergenic	SSTP_contig0000003_length=1700868_8379	sts-miR-201	sts-miR-201-3p
SSTP_contig0000706_length=843	765	779	+	1	intergenic	SSTP_contig0000003_length=1700868_8379	sts-miR-201	sts-miR-201-3p
SSTP_contig0000716_length=826	268	281	-	1	intergenic	SSTP_contig0000003_length=1700868_8379	sts-miR-201	sts-miR-201-3p
SSTP_contig0000716_length=826	592	605	-	1	intergenic	SSTP_contig0000003_length=1700868_8379	sts-miR-201	sts-miR-201-3p
SSTP_contig0000727_length=808	477	491	-	1	intergenic	SSTP_contig0000003_length=1700868_8379	sts-miR-201	sts-miR-201-3p
SSTP_contig0000747_length=696	411	425	-	1	intergenic	SSTP_contig0000003_length=1700868_8379	sts-miR-201	sts-miR-201-3p
SSTP_scaffold0000006_length=382278	336476	336494	+	1	intergenic	SSTP_contig0000003_length=1700868_8379	sts-miR-201	sts-miR-201-3p
SSTP_scaffold0000026_length=29064	1760	1777	-	1	intergenic	SSTP_contig0000003_length=1700868_8379	sts-miR-201	sts-miR-201-3p
SSTP_scaffold0000026_length=29064	28198	28215	-	1	intergenic	SSTP_contig0000003_length=1700868_8379	sts-miR-201	sts-miR-201-3p
SSTP_scaffold0000026_length=29064	28407	28424	-	1	intergenic	SSTP_contig0000003_length=1700868_8379	sts-miR-201	sts-miR-201-3p
SSTP_contig0000007_length=662015	472015	472073	+	1	intergenic	SSTP_contig0000007_length=662015_12173	sts-miR-202	sts-miR-202-3p
SSTP_contig0000017_length=346959	211717	211735	-	1	intergenic	SSTP_contig0000007_length=662015_12173	sts-miR-202	sts-miR-202-3p
SSTP_contig0000265_length=2930	443	457	-	1	intergenic	SSTP_contig0000007_length=662015_12173	sts-miR-202	sts-miR-202-3p
SSTP_contig0000317_length=2436	1827	1841	-	1	intergenic	SSTP_contig0000007_length=662015_12173	sts-miR-202	sts-miR-202-3p
SSTP_contig0000345_length=2210	1926	1940	+	1	intergenic	SSTP_contig0000007_length=662015_12173	sts-miR-202	sts-miR-202-3p
SSTP_contig0000416_length=1751	1048	1062	+	1	intergenic	SSTP_contig0000007_length=662015_12173	sts-miR-202	sts-miR-202-3p
SSTP_contig0000002_length=1959802	146959	146978	-	1	intergenic	SSTP_contig0000003_length=1700868_8399	sts-miR-203	sts-miR-203-3p
SSTP_contig0000003_length=1700868	35120	35182	+	1	intergenic	SSTP_contig0000003_length=1700868_8399	sts-miR-203	sts-miR-203-3p
SSTP_contig0000004_length=1267461	955643	955662	+	1	intergenic	SSTP_contig0000003_length=1700868_8399	sts-miR-203	sts-miR-203-3p
SSTP_contig0000006_length=912598	878626	878644	+	1	intergenic	SSTP_contig0000003_length=1700868_8399	sts-miR-203	sts-miR-203-3p
SSTP_contig0000006_length=912598	93432	93453	+	1	intergenic	SSTP_contig0000003_length=1700868_8399	sts-miR-203	sts-miR-203-3p
SSTP_contig0000021_length=299760	120458	120476	-	1	intergenic	SSTP_contig0000003_length=1700868_8399	sts-miR-203	sts-miR-203-3p
SSTP_contig0000030_length=255546	236550	236568	+	1	intergenic	SSTP_contig0000003_length=1700868_8399	sts-miR-203	sts-miR-203-3p
SSTP_contig0000040_length=212770	179078	179095	-	1	intergenic	SSTP_contig0000003_length=1700868_8399	sts-miR-203	sts-miR-203-3p
SSTP_contig0000048_length=163387	162084	162101	+	1	intergenic	SSTP_contig0000003_length=1700868_8399	sts-miR-203	sts-miR-203-3p
SSTP_contig0000052_length=150492	116889	116906	+	1	intergenic	SSTP_contig0000003_length=1700868_8399	sts-miR-203	sts-miR-203-3p
SSTP_contig0000069_length=96328	22267	22284	-	1	intergenic	SSTP_contig0000003_length=1700868_8399	sts-miR-203	sts-miR-203-3p
SSTP_contig0000107_length=32001	22059	22075	-	1	intergenic	SSTP_contig0000003_length=1700868_8399	sts-miR-203	sts-miR-203-3p
SSTP_contig0000230_length=3382	1912	1927	+	1	intergenic	SSTP_contig0000003_length=1700868_8399	sts-miR-203	sts-miR-203-3p
SSTP_contig0000388_length=1937	1551	1572	-	1	intergenic	SSTP_contig0000003_length=1700868_8399	sts-miR-203	sts-miR-203-3p
SSTP_contig0000426_length=1702	1284	1298	+	1	intergenic	SSTP_contig0000003_length=1700868_8399	sts-miR-203	sts-miR-203-3p
SSTP_contig0000435_length=1648	1397	1412	+	1	intergenic	SSTP_contig0000003_length=1700868_8399	sts-miR-203	sts-miR-203-3p
SSTP_contig0000514_length=1351	141	156	+	1	intergenic	SSTP_contig0000003_length=1700868_8399	sts-miR-203	sts-miR-203-3p
SSTP_scaffold0000006_length=382278	129939	129957	-	1	intergenic	SSTP_contig0000003_length=1700868_8399	sts-miR-203	sts-miR-203-3p
SSTP_scaffold0000012_length=325152	131977	131995	+	1	intergenic	SSTP_contig0000003_length=1700868_8399	sts-miR-203	sts-miR-203-3p
SSTP_scaffold0000029_length=8607	855	871	-	1	intergenic	SSTP_contig0000003_length=1700868_8399	sts-miR-203	sts-miR-203-3p
SSTP_contig0000003_length=1700868	35776	35835	+	1	intergenic	SSTP_contig0000003_length=1700868_8405	sts-miR-204	sts-miR-204-3p
SSTP_scaffold0000001_length=4975635	2222197	2222251	-	1	intergenic	SSTP_scaffold0000001_length=4975635_2476	sts-miR-205	sts-miR-205-3p

## Sheet: Table_S1_4
ID analysis	ID miRNA	Read_count	Normalized read_count
SSTP_contig0000003_length=1700868_8378	sts-miR-142-5p	257	4261.6
SSTP_contig0000003_length=1700868_8379	sts-miR-201-3p	355	5886.64
SSTP_contig0000003_length=1700868_8381	sts-miR-191-3p	28	464.3
SSTP_contig0000003_length=1700868_8387	sts-miR-199-3p	71	1177.33
SSTP_contig0000003_length=1700868_8389	sts-miR-194-3p	34	563.79
SSTP_contig0000003_length=1700868_8391	sts-miR-190-3p	22	364.81
SSTP_contig0000003_length=1700868_8393	sts-miR-188-3p	38	630.12
SSTP_contig0000003_length=1700868_8395	sts-miR-189-3p	938	15554
SSTP_contig0000003_length=1700868_8399	sts-miR-203-3p	21	348.22
SSTP_contig0000003_length=1700868_8403	sts-miR-187-3p	8	132.66
SSTP_contig0000003_length=1700868_8405	sts-miR-204-3p	8	132.66
SSTP_contig0000004_length=1267461_10471	sts-miR-155-3p	64	1061.25
SSTP_contig0000004_length=1267461_10473	sts-miR-146-3p	14	232.15
SSTP_contig0000004_length=1267461_10573	sts-miR-149-3p	537	8904.59
SSTP_contig0000004_length=1267461_10667	sts-miR-152-3p	129	2139.09
SSTP_contig0000004_length=1267461_10679	sts-miR-176-3p	1085	17991.6
SSTP_contig0000007_length=662015_12135	sts-miR-164-3p	20	331.64
SSTP_contig0000007_length=662015_12139	sts-miR-165-3p	20	331.64
SSTP_contig0000007_length=662015_12159	sts-miR-198-3p	1804	29914.1
SSTP_contig0000007_length=662015_12161	sts-miR-200-3p	531	8805.09
SSTP_contig0000007_length=662015_12163	sts-miR-192-3p	82	1359.73
SSTP_contig0000007_length=662015_12165	sts-miR-195-3p	500	8291.05
SSTP_contig0000007_length=662015_12167	sts-miR-197-3p	1804	29914.1
SSTP_contig0000007_length=662015_12169	sts-miR-196-3p	1804	29914.1
SSTP_contig0000007_length=662015_12171	sts-miR-193-3p	82	1359.73
SSTP_contig0000007_length=662015_12173	sts-miR-202-3p	194	3216.93
SSTP_contig0000007_length=662015_12204	sts-miR-161-5p	18	298.48
SSTP_contig0000007_length=662015_12295	sts-miR-173-5p	4	66.33
SSTP_contig0000007_length=662015_12301	sts-miR-158-5p	125	2072.76
SSTP_contig0000008_length=627769_12508	sts-miR-175-5p	6	99.49
SSTP_contig0000008_length=627769_12508	sts-miR-175-5p	8	132.66
SSTP_contig0000009_length=558962_12647	sts-miR-138-5p	1057	17527.3
SSTP_contig0000011_length=464060_13393	sts-miR-148-3p	14	232.15
SSTP_contig0000011_length=464060_13471	sts-miR-184-3p	93	1542.14
SSTP_contig0000011_length=464060_13592	sts-miR-179-3p	46	762.78
SSTP_contig0000011_length=464060_13594	sts-miR-157-3p	26	431.13
SSTP_contig0000011_length=464060_13602	sts-miR-156-3p	21	348.22
SSTP_contig0000018_length=330267_16922	sts-miR-174-3p	11	182.4
SSTP_contig0000019_length=327960_17097	sts-miR-144-3p	7	116.07
SSTP_contig0000020_length=319239_17839	sts-miR-160-5p	104	1724.54
SSTP_contig0000024_length=276207_18985	sts-miR-182-3p	91	1508.97
SSTP_contig0000025_length=272800_19257	sts-miR-167-5p	2060	34159.1
SSTP_contig0000025_length=272800_19305	sts-miR-150-5p	68	1127.58
SSTP_contig0000027_length=263424_20139	sts-miR-140-3p	1525	25287.7
SSTP_contig0000032_length=247040_20962	sts-miR-177-5p	1036	17179
SSTP_contig0000032_length=247040_20964	sts-miR-178-5p	420	6964.48
SSTP_contig0000037_length=226773_22038	sts-miR-147-3p	639	10596
SSTP_contig0000043_length=202781_22951	sts-miR-145-3p	14	232.15
SSTP_contig0000043_length=202781_22970	sts-miR-141-5p	3	49.75
SSTP_contig0000043_length=202781_23001	sts-miR-170-5p	6618	109740
SSTP_contig0000043_length=202781_23003	sts-miR-171-5p	3178	52697.9
SSTP_contig0000043_length=202781_23005	sts-miR-172-5p	11998	198952
SSTP_contig0000056_length=133004_24470	sts-miR-163-3p	112	1857.19
SSTP_contig0000065_length=110122_24884	sts-miR-153-3p	8574	142175
SSTP_contig0000082_length=63380_25464	sts-miR-186-3p	8	132.66
SSTP_contig0000092_length=52741_25746	sts-miR-185-5p	11	182.4
SSTP_contig0000094_length=47982_25781	sts-miR-183-3p	93	1542.14
SSTP_contig0000102_length=38883_25954	sts-miR-151-3p	41	679.87
SSTP_scaffold0000001_length=4975635_2341	sts-miR-162-5p	6441	106805
SSTP_scaffold0000001_length=4975635_2346	sts-miR-154-3p	153	2537.06
SSTP_scaffold0000001_length=4975635_2476	sts-miR-205-3p	73	1210.49
SSTP_scaffold0000001_length=4975635_2555	sts-miR-139-5p	16	265.31
SSTP_scaffold0000002_length=2682231_4395	sts-miR-159-5p	49	812.52
SSTP_scaffold0000002_length=2682231_4530	sts-miR-169-3p	172	2852.12
SSTP_scaffold0000002_length=2682231_4686	sts-miR-180-3p	22	364.81
SSTP_scaffold0000003_length=1350914_9737	sts-miR-168-3p	4509	74768.7
SSTP_scaffold0000003_length=1350914_9866	sts-miR-166-5p	328	5438.93
SSTP_scaffold0000005_length=421969_14315	sts-miR-181-3p	15	248.73
SSTP_scaffold0000010_length=346351_16519	sts-miR-143-3p	49	812.52

## Sheet: Table_S1_5
ID analysis	Sequence	Existing Matching Sequence in miRBase	Existing Matching Sequence S. papillosus	Existing Matching Sequence S. ratti	Existing Matching Sequence in S. stercoralis catalogue	ID miRNA
SSTP_contig0000009_length=558962_12647	AGGCAAGATGTTGGCATAGCTG	gga-miR-31-5p, xtr-miR-31a, sko-miR-31, crm-miR-72-5p, ppc-miR-72, tgu-miR-31, prd-miR-72-5p, cpi-miR-31-5p, ami-miR-31-5p, abu-miR-31, mze-miR-31, nbr-miR-31				sts-miR-138-5p
SSTP_contig0000004_length=1267461_10473	TAACCGGATATATTTGACTACA					sts-miR-146-3p
SSTP_contig0000102_length=38883_25954	TAATACTGTCAGGTAATGACG					sts-miR-151-3p
SSTP_contig0000004_length=1267461_10667	TACCCGTAATCCAATGCTGCA					sts-miR-152-3p
SSTP_contig0000007_length=662015_12301	TCCCTGAGACTCTACTTGTG					sts-miR-158-5p
SSTP_scaffold0000002_length=2682231_4530	TGGACGGAAGTTTGATAAGTGAT					sts-miR-169-3p
SSTP_contig0000008_length=627769_12508	TGTGGTGGAGGAGGAAGCTCT					sts-miR-175-5p
SSTP_contig0000024_length=276207_18985	TTGTCTACTTCAAAAGGAAG					sts-miR-182-3p
SSTP_contig0000003_length=1700868_8393	TTTGCAAAGTATACCCAAGTCG					sts-miR-188-3p
SSTP_contig0000003_length=1700868_8395	TTTGCGAACGATCCTGTCCA					sts-miR-189-3p
SSTP_contig0000003_length=1700868_8381	TTTGCGACCAAATCATGTGC					sts-miR-191-3p
SSTP_contig0000003_length=1700868_8389	TTTGCGACCAATCCAAGACTGAG					sts-miR-194-3p
SSTP_scaffold0000001_length=4975635_2476	TTTGGGACCTGTGTTTAAGT					sts-miR-205-3p
SSTP_scaffold0000001_length=4975635_2346	TATTGCACACGTCCCGGCCTGA	str-miR-92-3p	SPAL_contig0000002_1-551954_5244-3p	str-miR-92-3p	str-miR-92-3p	sts-miR-154-3p
SSTP_scaffold0000010_length=346351_16519	GTGAGCAAGAGCTTCCGGTGTG	str-miR-87a-3p	SPAL_scaffold0000043_1-99444_14062-3p	str-miR-87a-3p	str-miR-87a-3p	sts-miR-143-3p
SSTP_contig0000025_length=272800_19305	TAAGTGAATGCTTTGCCACAGTCT	asu-miR-86-5p, hco-miR-86, prd-miR-86-5p, bma-miR-86, str-miR-86-5p, hpo-miR-86-5p	SPAL_contig0000158_1-59328_19101-5p	str-miR-86-5p	str-miR-86-5p	sts-miR-150-5p
SSTP_scaffold0000003_length=1350914_9866	TGAGGTAGTGTTAAATATTGTT	str-miR-84-5p	SPAL_contig0000001_1-886501_3366-5p	str-miR-84-5p	str-miR-84-5p	sts-miR-166-5p
SSTP_contig0000056_length=133004_24470	TGAAAGACGTTCTATATCTCT	str-miR-8397-3p	SPAL_contig0000009_1-215744_9095-3p	str-miR-8397-3p	str-miR-8397-3p	sts-miR-163-3p
SSTP_contig0000043_length=202781_22951	TAAATGCATCTTTTGAGATAGA	str-miR-8390-3p	SPAL_scaffold0000060_1-56472_19278-5p	str-miR-8390-3p	str-miR-8390-3p	sts-miR-145-3p
SSTP_contig0000004_length=1267461_10471	TCACCGAAGTCATGAAGTTTC	str-miR-8387-3p	SPAL_contig0000125_1-69839_17288-3p	str-miR-8387-3p	str-miR-8387-3p	sts-miR-155-3p
SSTP_contig0000011_length=464060_13592	TTCACCGGGTAGACAAACGCGCG	str-miR-8386-3p	SPAL_scaffold0000001_1-1686976_25-3p	str-miR-8386-3p	str-miR-8386-3p	sts-miR-179-3p
SSTP_contig0000007_length=662015_12295	TGGGTATGTTTTTCGTCCAAGA	str-miR-8380-5p		str-miR-8380-5p	str-miR-8380-5p	sts-miR-173-5p
SSTP_scaffold0000002_length=2682231_4686	TTCATTGTCCAGCGTTGAAC	str-miR-8377-3p		str-miR-8377-3p	str-miR-8377-3p	sts-miR-180-3p
SSTP_contig0000004_length=1267461_10679	TTAAAGCTTAGATTAAACGTCT	str-miR-8372-3p	SPAL_contig0000072_1-89320_14784-3p	str-miR-8372-3p	str-miR-8372-3p	sts-miR-176-3p
SSTP_scaffold0000002_length=2682231_4395	TCCCTGAGATTTCATATAACCGG	str-miR-8368-5p		str-miR-8368-5p	str-miR-8368-5p	sts-miR-159-5p
SSTP_contig0000065_length=110122_24884	TACCCGTAGTCCAATGCTGTCA	str-miR-8366a-3p	SPAL_contig0000235_1-35491_22102-3p	str-miR-8366a-3p	str-miR-8366a-3p	sts-miR-153-3p
SSTP_contig0000027_length=263424_20139	ATAGGAAATGAATAAGGAGAAT	str-miR-8365-3p		str-miR-8365-3p	str-miR-8365-3p	sts-miR-140-3p
SSTP_contig0000007_length=662015_12135	TGAGATCAAATTAGACTTATCG	str-miR-81c-3p	SPAL_scaffold0000009_1-637275_4804-3p	str-miR-81c-3p	str-miR-81c-3p	sts-miR-164-3p
SSTP_contig0000003_length=1700868_8378	GGTTAGGATCAGTTTGGCAAATA	str-miR-7880h-5p		str-miR-7880h-5p	str-miR-7880h-5p	sts-miR-142-5p
SSTP_contig0000007_length=662015_12173	TTTGCGATTGTTTCCAGGCCAGC	str-miR-7880f-3p		str-miR-7880f-3p	str-miR-7880f-3p	sts-miR-202-3p
SSTP_contig0000007_length=662015_12163	TTTGCGACCAAATCCAGGCCACG	str-miR-7880e-3p	SPAL_scaffold0000009_1-637275_4780-3p, SPAL_scaffold0000009_1-637275_4788-3p	str-miR-7880e-3p	str-miR-7880e-3p	sts-miR-192-3p
SSTP_contig0000007_length=662015_12171	TTTGCGACCAAATCCAGGCCACG	str-miR-7880e-3p	SPAL_scaffold0000009_1-637275_4780-3p, SPAL_scaffold0000009_1-637275_4788-3p	str-miR-7880e-3p	str-miR-7880e-3p	sts-miR-192-3p
SSTP_contig0000003_length=1700868_8379	TTTGCGACTGTATCCACATCACT	str-miR-7880d-3p	SPAL_contig0000115_1-74442_16799-3p	str-miR-7880d-3p	str-miR-7880d-3p	sts-miR-201-3p
SSTP_contig0000007_length=662015_12169	TTTGCGACCGAATCCAGGCCACG	str-miR-7880b-3p	SPAL_scaffold0000009_1-637275_4782-3p, SPAL_scaffold0000009_1-637275_4784-3p, SPAL_scaffold0000009_1-637275_4786-3p, SPAL_scaffold0000009_1-637275_4792-3p	str-miR-7880b-3p	str-miR-7880b-3p	sts-miR-196-3p
SSTP_contig0000007_length=662015_12167	TTTGCGACCGAATCCAGGCCACG	str-miR-7880b-3p	SPAL_scaffold0000009_1-637275_4782-3p, SPAL_scaffold0000009_1-637275_4784-3p, SPAL_scaffold0000009_1-637275_4786-3p, SPAL_scaffold0000009_1-637275_4792-3p	str-miR-7880b-3p	str-miR-7880b-3p	sts-miR-196-3p
SSTP_contig0000007_length=662015_12159	TTTGCGACCGAATCCAGGCCACG	str-miR-7880b-3p	SPAL_scaffold0000009_1-637275_4782-3p, SPAL_scaffold0000009_1-637275_4784-3p, SPAL_scaffold0000009_1-637275_4786-3p, SPAL_scaffold0000009_1-637275_4792-3p	str-miR-7880b-3p	str-miR-7880b-3p	sts-miR-196-3p
SSTP_contig0000007_length=662015_12161	TTTGCGACTGTATCCAAACTACG	str-miR-7880a-3p		str-miR-7880a-3p	str-miR-7880a-3p	sts-miR-200-3p
SSTP_scaffold0000005_length=421969_14315	TTCGTTGTTACTGAAACTCGTC	str-miR-76-3p	SPAL_scaffold0000002_1-1316228_1516-3p	str-miR-76-3p	str-miR-76-3p	sts-miR-181-3p
SSTP_scaffold0000001_length=4975635_2341	TGAAAGACATGGGTAGTGAGACG	cel-miR-71-5p, crm-miR-71-5p, asu-miR-71-5p, str-miR-71-5p	SPAL_contig0000002_1-551954_5241-5p	str-miR-71-5p	str-miR-71-5p	sts-miR-162-5p
SSTP_contig0000007_length=662015_12204	TCTGGGATTGTTTATCTTGGTA	str-miR-5359-5p	SPAL_contig0000014_1-182738_10724-5p	str-miR-5359-5p	str-miR-5359-5p	sts-miR-161-5p
SSTP_contig0000025_length=272800_19257	TGATATGTCTGGTATTCTTGGGT	str-miR-50-5p	SPAL_contig0000024_1-156353_11542-5p	str-miR-50-5p	str-miR-50-5p	sts-miR-167-5p
SSTP_contig0000018_length=330267_16922	TGTCATGGAGTAGCTCTCTTAGA	str-miR-47-3p		str-miR-47-3p	str-miR-47-3p	sts-miR-174-3p
SSTP_contig0000043_length=202781_23003	TGGCAGTGTGATTAGCTGGTTG	str-miR-34c-5p	SPAL_scaffold0000060_1-56472_19272-5p	str-miR-34c-5p	str-miR-34c-5p	sts-miR-171-5p
SSTP_contig0000043_length=202781_23001	TGGCAGTGTAGTTAGCTGGTTG	str-miR-34b-5p	SPAL_scaffold0000060_1-56472_19274-5p	str-miR-34b-5p	str-miR-34b-5p	sts-miR-170-5p
SSTP_contig0000043_length=202781_23005	TGGCAGTGTGGTTAGCTGGTTG	dps-miR-34, bmo-miR-34-5p, dan-miR-34, der-miR-34, dgr-miR-34, dmo-miR-34, dpe-miR-34, dse-miR-34, dsi-miR-34, dwi-miR-34, dya-miR-34, sko-miR-34-5p, aae-miR-34-5p, nvi-miR-34, hme-miR-34, pmi-miR-34-5p, prd-miR-34-5p, str-miR-34a-5p, hpo-miR-34-5p, tcf-miR-34	SPAL_scaffold0000060_1-56472_19270-5p	str-miR-34a-5p	str-miR-34a-5p	sts-miR-172-5p
SSTP_contig0000032_length=247040_20962	TTAAGTAGTAGTGCCGCAGGTTG	str-miR-252b-5p	SPAL_contig0000002_1-551954_5075-5p	str-miR-252b-5p	str-miR-252b-5p	sts-miR-177-5p
SSTP_scaffold0000003_length=1350914_9737	TGGAATGTAAAGAAGTATGCA	str-miR-1-3p	SPAL_contig0000068_1-92287_14682-3p	str-miR-1-3p	str-miR-1-3p	sts-miR-168-3p
SSTP_contig0000043_length=202781_22970	CGGTGAAGAAGAGAATCTGACT	str-miR-1175-5p	SPAL_contig0000041_1-131127_12620-5p	str-miR-1175-5p	str-miR-1175-5p	sts-miR-141-5p
SSTP_contig0000011_length=464060_13602	TCACCGGGAATGCAATTACTAG				SSCEL-MIR-35-3Z60-3P	sts-miR-156-3p
SSTP_contig0000011_length=464060_13594	TCACCGGGATATCAAATGCTA				SSCEL-MIR-35-3Z52-3P	sts-miR-157-3p
SSTP_contig0000037_length=226773_22038	TAAGCTCGTAGCTACAGGTTT				SSCEL-MIR-231-3Z122-3P	sts-miR-147-3p
SSTP_contig0000011_length=464060_13393	TAAGGCACAACATTGGCATCTCT				SSCEL-MIR-124-3Z47-3P	sts-miR-148-3p
SSTP_contig0000094_length=47982_25781	TTGTCTACTTCAAGGGGAAG				SS--79-3P	sts-miR-183-3p
SSTP_contig0000011_length=464060_13471	TTGTCTACTTCAAGGGGAAG				SS--79-3P	sts-miR-183-3p
SSTP_contig0000082_length=63380_25464	TTTACCGGTTTCCAAGAGGTCG				SS--62-3P	sts-miR-186-3p
SSTP_contig0000003_length=1700868_8399	TTTGCGCTTGGTACCTGACTAC				SS--59-3P	sts-miR-203-3p
SSTP_contig0000003_length=1700868_8405	TTTGGGACCATAATTGTGCCAGT				SS--54-3P	sts-miR-204-3p
SSTP_contig0000003_length=1700868_8403	TTTACGACCTAATCCGTGTCATT				SS--50-3P	sts-miR-187-3p
SSTP_contig0000003_length=1700868_8391	TTTGCGACCAAAACCAAGACA				SS--32-3P	sts-miR-190-3p
SSTP_contig0000007_length=662015_12165	TTTGCGACCGAATCCAGGCCAC				SS--31-3P	sts-miR-195-3p
SSTP_contig0000003_length=1700868_8387	TTTGCGACTATATCCAGACCATT				SS--29-3P	sts-miR-199-3p
SSTP_contig0000004_length=1267461_10573	TAAGGCACGCGGTGAATGCC	mmu-miR-124-3p, rno-miR-124-3p, crm-miR-124a, ppc-miR-124, eca-miR-124, ppy-miR-124, ipu-miR-124a, chi-miR-124a, abu-miR-124, mze-miR-124, nbr-miR-124, oni-miR-124a, pca-miR-124-3p	SPAL_contig0000031_1-147816_11975-3p			sts-miR-149-3p
SSTP_contig0000019_length=327960_17097	TAAATATGAATGTGAATGTTTT					sts-miR-144-3p
SSTP_contig0000007_length=662015_12139	TGAGATCATGTTAGACTCATA					sts-miR-165-3p
SSTP_contig0000092_length=52741_25746	TTGTGGAGCTGTGGAAAAAGTG					sts-miR-185-5p
SSTP_contig0000032_length=247040_20964	TTAAGTAGTTGTGCCGTAGGTC		SPAL_contig0000002_1-551954_5073-5p			sts-miR-178-5p
SSTP_scaffold0000001_length=4975635_2555	AGTGAATGTTGCTTCGGTAATG		SPAL_contig0000316_1-22941_24546-5p			sts-miR-139-5p
SSTP_contig0000020_length=319239_17839	TCGAATCGTCTAGAAGTTAATTT		SPAL_scaffold0000008_1-638986_4418-5p			sts-miR-160-5p

## Sheet: Table_S1_6
Target chromosome	Target start	Target end	Target match start	Target match end	Target gene	miRNA	ID miRNA	Seed	Loop	dGduplex	dG5	dG3	dG0	dG1	dGopen	ddG
chr1	202309051	202309176	33	25	LGR6	SSTP_contig0000043_length=202781_23005	sts-miR-172-5p	08:00:00	0	-42.7	-14.1	-28.6	-30.21	-23.18	-7.03	-35.66
chr3	108677497	108677598	85	77	DZIP3	SSTP_contig0000008_length=627769_12508	sts-miR-175-5p	08:00:00	0	-38.3	-14.3	-24	-17.96	-15.57	-2.39	-35.9
chr6	34532531	34535221	438	430	PACSIN1	SSTP_contig0000008_length=627769_12508	sts-miR-175-5p	08:00:00	0	-32.1	-14.3	-17.8	-42.06	-40.92	-1.14	-30.95
chr6	34532531	34535221	438	430	PACSIN1	SSTP_contig0000008_length=627769_12508	sts-miR-175-5p	08:00:00	0	-32.1	-14.3	-17.8	-42.06	-40.92	-1.14	-30.95
chr6	34532531	34535223	438	430	PACSIN1	SSTP_contig0000008_length=627769_12508	sts-miR-175-5p	08:00:00	0	-32.1	-14.3	-17.8	-42.06	-40.92	-1.14	-30.95
chr6	34532531	34535229	438	430	PACSIN1	SSTP_contig0000008_length=627769_12508	sts-miR-175-5p	08:00:00	0	-32.1	-14.3	-17.8	-42.06	-40.92	-1.14	-30.95
chr7	23506138	23506266	118	110	TRA2A	SSTP_contig0000008_length=627769_12508	sts-miR-175-5p	08:00:00	0	-31.7	-14.3	-17.4	-4.62	-3.81	-0.81	-30.88
chr7	142866906	142867068	51	43	EPHB6	SSTP_contig0000043_length=202781_23005	sts-miR-172-5p	08:00:00	0	-33.1	-15	-18.1	-34.53	-32.08	-2.44	-30.65
chr9	89005771	89013446	1856	1848	SHC3	SSTP_contig0000008_length=627769_12508	sts-miR-175-5p	08:00:00	0	-35.9	-15.2	-20.7	-40.2	-36.08	-4.12	-31.77
chrX	154380882	154381273	117	109	EMD	SSTP_contig0000008_length=627769_12508	sts-miR-175-5p	08:01:00	0	-31.26	-10.7	-20.56	-35.68	-35.53	-0.14	-31.11
chrX	154380882	154381283	117	109	EMD	SSTP_contig0000008_length=627769_12508	sts-miR-175-5p	08:01:00	0	-31.26	-10.7	-20.56	-35.68	-35.53	-0.14	-31.11
chrX	154380882	154381004	117	109	EMD	SSTP_contig0000008_length=627769_12508	sts-miR-175-5p	08:01:00	0	-31.26	-10.7	-20.56	-18.07	-17.7	-0.36	-30.89
