# Supplementary material for: Molecular characterisation of extracellular vesicles released by Strongyloides stercoralis infective larvae isolated from a clinical sample
Source: Parasit Vectors. 2026 Jun 3;19:271. doi: 10.1186/s13071-026-07484-0 (PMC13330409; doi:10.1186/s13071-026-07484-0)
Supplement: Supplementary file 2 — Additional file 2 (XLSX 9574 KB) [file 13071_2026_7484_MOESM2_ESM.xlsx]

## Sheet: Supplementary_Figure_S1
Percentage of expressed sRNA sequences between 16 – 35 nt in length according to the 5’ nucleotide.

## Sheet: sRNAs identified
sRNA sequence	sRNA type
AAAAAAAAAAAAAAAA	unannotated
AAAAAAAAAAAAAGAAAAAGAAG	unannotated
AAAAAAAAAAAGAAAAGAAAG	unannotated
AAAAAAAAAAGAAAAGAGAGAGG	unannotated
AAAAAAAAACTGAAAATGGAGAAACTC	intergenic
AAAAAAAAAGAATAAAAGATGGGTTGTAC	intergenic
AAAAAAAAAGAGAAAGAAGAGAA	unannotated
AAAAAAAAAGGAAAGGCC	gene
AAAAAAAAAGGTGAAGACGGAGGTTAAA	gene
AAAAAAAAAGTAGTGGAGTTAGGA	intergenic
AAAAAAAAAGTGGGATTTAGTGAGAGATCA	gene
AAAAAAAAAGTTGGGAGTTGGT	gene
AAAAAAAAATGTGATTGTAGGAATGA	gene
AAAAAAAACGTAGGGC	gene
AAAAAAAACTAATAGAGCTGTA	gene
AAAAAAAAGAAGAAAAAGAAGA	unannotated
AAAAAAAAGAAGAAGAAGAATAATA	unannotated
AAAAAAAAGAAGGAGA	unannotated
AAAAAAAAGACGGAAG	gene
AAAAAAAAGATATGATT	gene
AAAAAAAAGATGGAAACGATGAATGAT	intergenic
AAAAAAAAGCAAAATATGGGAAGGCA	intergenic
AAAAAAAAGCGGGGAAA	unannotated
AAAAAAAAGGAAGAAA	unannotated
AAAAAAAAGGAAGAGAGAG	unannotated
AAAAAAAAGGAGAGGGG	unannotated
AAAAAAAAGGGCAGAGA	unannotated
AAAAAAAAGGGGGCAT	intergenic
AAAAAAAAGGTGGAGATGGTGAGATAAATA	gene
AAAAAAAAGTAAAAAGGATATGTAGAATT	intergenic
AAAAAAAAGTCTCGTAACA	intergenic
AAAAAAAATAATTGAAAGAGATG	gene
AAAAAAAATGATCTTGTAGAATTCGGTAGTT	intergenic
AAAAAAAATGGAAGATAGCGA	intergenic
AAAAAAAATGGGAAGGAGGTTAAAAA	gene
AAAAAAACAAGAGAGGTCC	intergenic
AAAAAAACGTGGTAGAAAAT	gene
AAAAAAACTTTGAAGTAAGAAGAG	gene
AAAAAAAGAAACCAACA	unannotated
AAAAAAAGAAAGAAGAAGG	unannotated
AAAAAAAGAAGGAATTG	gene
AAAAAAAGAGAAAGAA	unannotated
AAAAAAAGAGAGAAGAG	unannotated
AAAAAAAGAGAGAGAAGAAAGA	unannotated
AAAAAAAGAGAGGTCC	gene
AAAAAAAGAGAGGTCCAC	intergenic
AAAAAAAGAGAGGTCCACA	intergenic
AAAAAAAGAGAGGTCCACATTATAATGCGTAA	intergenic
AAAAAAAGAGGGAGAAAAAATGGAC	gene
AAAAAAAGAGGGATATAGTGAAA	intergenic
AAAAAAAGAGGGGAAA	unannotated
AAAAAAAGATAACGGACG	intergenic
AAAAAAAGATAAGTCT	gene
AAAAAAAGATCATGGGCATATTTTGGATATACA	gene
AAAAAAAGATCATTTAAGCGTT	gene
AAAAAAAGATTGTTAAACCAGAA	gene
AAAAAAAGCGGGGAAA	rRNA
AAAAAAAGCGGGGAAAG	unannotated
AAAAAAAGCGGGGAAAGA	unannotated
AAAAAAAGCGGGTAAAG	gene
AAAAAAAGCGTTTAAAATTTTGGTACAAA	intergenic
AAAAAAAGCTTGTAGTAC	gene
AAAAAAAGGAGGAAAAAAGTT	gene
AAAAAAAGGAGGAAAAAAGTTTGATAGAAA	gene
AAAAAAAGGAGGAAAAAAGTTTGATAGAAAGA	gene
AAAAAAAGGAGGAAAAAAGTTTGATAGAAAGAA	gene
AAAAAAAGGAGGAAAAAAGTTTGATAGAAAGAAG	gene
AAAAAAAGGAGGAAAAAAGTTTGATAGTAAGA	gene
AAAAAAAGGAGGAAAAAAGTTTGATTGAAAGAA	gene
AAAAAAAGGAGGAACC	gene
AAAAAAAGGAGGAAGAGGC	unannotated
AAAAAAAGGAGGATCAGA	intergenic
AAAAAAAGGAGGGAGAG	unannotated
AAAAAAAGGAGTAAGGTAACG	intergenic
AAAAAAAGGATAGAGATA	gene
AAAAAAAGGATCTGAAAGTTGTAA	gene
AAAAAAAGGATGGAGAACGTGCTTGGTTT	gene
AAAAAAAGGCTTCGTAGAAGGCAAGC	gene
AAAAAAAGGCTTCGTAGAAGGCAAGCA	gene
AAAAAAAGGGAACGAAAGGAACTGCTAAGT	intergenic
AAAAAAAGGGCTGAAG	gene
AAAAAAAGGGGGCATT	intergenic
AAAAAAAGGTAAAAGTGAG	intergenic
AAAAAAAGGTGAAACAATTATTGAACAAGGAGAG	gene
AAAAAAAGGTGGAGATGGT	gene
AAAAAAAGGTGGAGATGGTGAGATAAA	gene
AAAAAAAGTAGTGGTC	gene
AAAAAAAGTAGTGGTCCATTTAGTGAAAGAGT	gene
AAAAAAAGTCGGTTTTTCAAGAAG	intergenic
AAAAAAAGTGGCTATGATAGGCCTACACCAGTC	gene
AAAAAAAGTGTAAAATGCATTGGAGG	intergenic
AAAAAAAGTGTAGTTTG	intergenic
AAAAAAAGTTGAAAGATGAATAAAAGATGTA	intergenic
AAAAAAAGTTGAAGAGAAGGC	gene
AAAAAAAGTTGCCTCAGCAA	gene
AAAAAAATAGAAGGAGTGCTGAATCATTACC	gene
AAAAAAATAGATCCAGGATTAATA	gene
AAAAAAATAGATGTAGGGGTTTCGCA	intergenic
AAAAAAATATATGTGTAGGCTGGCGTA	rRNA
AAAAAAATCGCACCTA	intergenic
AAAAAAATGATGGTAATTGATTTGAAGG	gene
AAAAAAATGGAATGTCTGTA	intergenic
AAAAAAATGGCAGAGACAAAGTAAGA	gene
AAAAAAATGTCGAGTAGTTTTTATCGCCCAAA	intergenic
AAAAAAATGTCTGAAGATTG	gene
AAAAAAATGTGGTCATATGGGAGG	gene
AAAAAAATTAATGCATCTTC	intergenic
AAAAAAATTAGAAGAAGTTTTGATTAGAGT	gene
AAAAAAATTGATAAAAATAATAGTGGTGTAGGAA	gene
AAAAAAATTTCTGGAAGGTGTCTTTTTCTA	intergenic
AAAAAACAACATCGGAAGGAGAGGATTTAATCCCA	gene
AAAAAACAATTAATGGAATTAGCTATT	gene
AAAAAACACATGGAAAGGGGA	intergenic
AAAAAACAGAAGAATCGATTTT	gene
AAAAAACAGAGAGTGTTAGCT	gene
AAAAAACAGCGGGGAA	rRNA
AAAAAACAGCGGGGAAA	rRNA
AAAAAACAGCGGGGAAAG	rRNA
AAAAAACAGCGGGGAAAGA	rRNA
AAAAAACAGCGGGGAAAGAA	rRNA
AAAAAACAGCGGGGAAAGAAG	rRNA
AAAAAACAGGAAGTGACGCTAAAATAGCA	gene
AAAAAACCAGGACCAAGAAGACCAGGACCAAA	gene
AAAAAACGAATTGGAGGCCC	gene
AAAAAACGTCGTCACAGT	gene
AAAAAACGTGTCTTAGGATTGTG	gene
AAAAAACTATAGAGAAAG	intergenic
AAAAAACTGAAGGAGCTGAAAAGAAACAACA	gene
AAAAAACTTGGACCAAAGAGAGCA	gene
AAAAAAGAAAAAAAGTAGTGGTC	gene
AAAAAAGAAAAGGAGAAGAAGA	unannotated
AAAAAAGAAACGTGAAGGTGCT	gene
AAAAAAGAAACGTGAAGGTGCTGA	gene
AAAAAAGAAACGTGAAGGTGCTGAAA	gene
AAAAAAGAAAGAAGAAGG	unannotated
AAAAAAGAAAGAAGAGAAAG	unannotated
AAAAAAGAAAGAGAAGGTGGCATTAAA	intergenic
AAAAAAGAAATGATAGAAGAAGGAGTGA	gene
AAAAAAGAACGTTTAGCTAAGCGT	gene
AAAAAAGAAGAAAGAGAGAAA	unannotated
AAAAAAGAAGAAGGAGGG	unannotated
AAAAAAGAAGATATTGTTGGA	gene
AAAAAAGAAGGGAAAAATTATT	intergenic
AAAAAAGAAGTATGGATTATGGT	intergenic
AAAAAAGAAGTTGTCGAAAATC	gene
AAAAAAGAATGAAAAGAGTTTTA	intergenic
AAAAAAGAATGGAAAGGTAAAGC	gene
AAAAAAGACAAGTTTTTTTGAGGAAGAA	gene
AAAAAAGACAGGTTGGCGGATGCAGC	gene
AAAAAAGACCGACTGAAGGGATGGATGGTGTTAC	gene
AAAAAAGACCGACTGAAGGGATGGATGGTGTTACA	gene
AAAAAAGACGATACAGA	gene
AAAAAAGACGGCTATC	gene
AAAAAAGAGAAGAAGGATTTACCATACC	intergenic
AAAAAAGAGAAGAGGAGGA	unannotated
AAAAAAGAGGAGACAGA	unannotated
AAAAAAGAGGAGACAGAT	rRNA
AAAAAAGAGGAGACAGATG	rRNA
AAAAAAGAGGAGACAGATGA	rRNA
AAAAAAGAGGAGACAGATGAT	rRNA
AAAAAAGAGGAGACAGATGATG	rRNA
AAAAAAGAGGAGACAGATGATGC	rRNA
AAAAAAGAGGAGACAGATGATGCT	rRNA
AAAAAAGAGGAGACAGATGATGCTA	rRNA
AAAAAAGAGGGATATAGTG	intergenic
AAAAAAGAGGGGAAAGA	unannotated
AAAAAAGAGGGGGATGTG	intergenic
AAAAAAGAGGGGGCGTTCAGAAA	TE
AAAAAAGAGGGTCTCT	gene
AAAAAAGAGTCAAGGGAGG	gene
AAAAAAGATCGATGGC	intergenic
AAAAAAGATGAGGGTAG	gene
AAAAAAGATGGAAACGATGAATGTTACTA	intergenic
AAAAAAGATGGAAGTTACTCAACATGCT	gene
AAAAAAGATTCGTAACTTTGGGAA	rRNA
AAAAAAGCACCACCTGGAGAGATTGAAAC	gene
AAAAAAGCAGAGCATTATC	gene
AAAAAAGCAGTAGGTGCCACTGTTGAGGAGG	gene
AAAAAAGCAGTGTTGCC	intergenic
AAAAAAGCCTAGGGCAAAGGGACCAAAA	gene
AAAAAAGCGGGGAAAG	rRNA
AAAAAAGCGGGGAAAGA	unannotated
AAAAAAGCGGGGAAAGAA	unannotated
AAAAAAGCGGGGAAAGAAG	unannotated
AAAAAAGCGTTATGCTCCTCCCAATTGGTGCT	gene
AAAAAAGCTGAGTATGATGCGTTA	gene
AAAAAAGGAAAGAAAATGCGGA	gene
AAAAAAGGAAAGGAGTGG	unannotated
AAAAAAGGAAGAATGGTAAGGCC	gene
AAAAAAGGACGTGAAA	gene
AAAAAAGGAGAAGGAAAAAAA	unannotated
AAAAAAGGAGCAGAAGAAGAAGAGG	unannotated
AAAAAAGGAGGAAAAAAGTTT	gene
AAAAAAGGAGGAAAAAAGTTTGATAGAAA	gene
AAAAAAGGAGGAAAAAAGTTTGATAGAAAG	gene
AAAAAAGGAGGAAAAAAGTTTGATAGAAAGA	gene
AAAAAAGGAGGAAAAAAGTTTGATAGAAAGAA	gene
AAAAAAGGAGGAAAAAAGTTTGATAGAAAGAAG	gene
AAAAAAGGAGGAAAAAAGTTTGATAGAAAGAAGA	gene
AAAAAAGGAGGAAAAAAGTTTGATAGAAAGAAGAA	gene
AAAAAAGGAGGAAAAACGTTTGATAGAAAGAAGA	gene
AAAAAAGGAGGAAAAGGTGAT	gene
AAAAAAGGAGGAAAAGGTGATG	gene
AAAAAAGGAGGAAAAGGTGATGAAA	gene
AAAAAAGGAGGAAGAAAG	unannotated
AAAAAAGGAGGATCAGAAATTAA	intergenic
AAAAAAGGAGTAAGGTAACGGTA	intergenic
AAAAAAGGAGTAAGGTAACGGTAAAAAA	intergenic
AAAAAAGGATATGGCTGAAAGGTTGT	TE
AAAAAAGGATCAGAGAAGAGGAA	gene
AAAAAAGGATGGTGGAGCTCC	gene
AAAAAAGGATGTAGTTGAT	gene
AAAAAAGGATGTAGTTGATGAT	gene
AAAAAAGGCAGAGGACGTAAA	gene
AAAAAAGGCATTTGGCGTCCATTTGATGTA	gene
AAAAAAGGCTTCGTAGAAGGCAAGC	gene
AAAAAAGGGAAAGGTTTC	gene
AAAAAAGGGATGAAGAAGCCAAGAGAAA	intergenic
AAAAAAGGGCAAAAGTT	intergenic
AAAAAAGGGCAACAGT	gene
AAAAAAGGGCAGCTTTACA	gene
AAAAAAGGGGAGAAAATGG	unannotated
AAAAAAGGGGGCATTC	gene
AAAAAAGGGTCGTCGT	gene
AAAAAAGGGTCGTCGTTGTAGAAAGGCTAAATCTC	gene
AAAAAAGGTGATTTGTTGTGACACA	intergenic
AAAAAAGGTGGAGATGGTGAGAT	gene
AAAAAAGGTGGAGATGGTGAGATA	gene
AAAAAAGGTGGAGCTGTT	gene
AAAAAAGGTTAAGGGATGAG	gene
AAAAAAGGTTGACAAGCGGTTACTTCGTAT	intergenic
AAAAAAGGTTGGCGTC	intergenic
AAAAAAGGTTGGTAGA	gene
AAAAAAGTAGTGGCCC	gene
AAAAAAGTAGTGGTCC	gene
AAAAAAGTAGTGGTCCATTTAGTGAAAGAG	gene
AAAAAAGTCAAAAGCTCGTGT	gene
AAAAAAGTCTTGATATCGGAAC	intergenic
AAAAAAGTGCGTTCTAAGAGTAC	gene
AAAAAAGTGGACTAATGAAGAACG	gene
AAAAAAGTGGAGAAAATGATGGAAA	gene
AAAAAAGTGGGAAGCAACA	gene
AAAAAAGTGTATGGGTGTGCTCA	gene
AAAAAAGTGTCAGTAGATGAATGTCGAA	gene
AAAAAAGTGTGTGGTTTTATTATTTAAA	intergenic
AAAAAAGTGTTGAGAATTAACA	intergenic
AAAAAAGTTAAGGAAGTGGCT	gene
AAAAAAGTTAATGAAAGCA	rRNA
AAAAAAGTTAGGAGGATGAGT	gene
AAAAAAGTTATGTCGTGTTATTGATGATAT	gene
AAAAAAGTTGACAAGTCTAATT	intergenic
AAAAAAGTTGAGAGAAGCTTATG	gene
AAAAAAGTTGCAGGAGTA	gene
AAAAAAGTTGCTGTCCTTGATT	gene
AAAAAAGTTGTTGAAAGAGAGTG	gene
AAAAAATAGAGAGCGATAATTAGGAATTCT	gene
AAAAAATAGATTAATATA	unannotated
AAAAAATAGATTTGGTAAAGAAAAAAATGGT	gene
AAAAAATAGGCGAAAC	intergenic
AAAAAATAGTAATAGAGT	gene
AAAAAATATATGAGGAAGGG	intergenic
AAAAAATATATGTGTAGGCTGGC	rRNA
AAAAAATATGGATTGTGATTGTGATGAT	gene
AAAAAATATTACATTAGAAGAGCAAAAC	gene
AAAAAATCATCAGATTGGATGTCATTAGGA	gene
AAAAAATCATGGTAGAGGTCAATATATTGTT	gene
AAAAAATCTAATATAGCTCCGGTA	intergenic
AAAAAATCTGAAGGAAGTTCTA	gene
AAAAAATGAAGTTGGTGTATTGTT	gene
AAAAAATGAGGGGGAGGTGGTGAAACTAACGT	intergenic
AAAAAATGAGGTTGGCGTTAAAGCAATT	gene
AAAAAATGATGAGTGTTGGGTATGATTTCT	intergenic
AAAAAATGATGGGGAAGA	gene
AAAAAATGATGGGGAAGAT	gene
AAAAAATGGAAATTATTACATTTGGAAGACG	intergenic
AAAAAATGGAAGTTGCC	gene
AAAAAATGGAGGAGGTACA	intergenic
AAAAAATGGATGATGCAGTGTGTGTGGCG	intergenic
AAAAAATGGATTTTAAAGGAATTGT	intergenic
AAAAAATGGCAGAGACA	gene
AAAAAATGGTATGAAGAGG	gene
AAAAAATGGTATGAAGAGGAGAAAC	gene
AAAAAATGGTATGATGAAGTGAGT	gene
AAAAAATGTAGGTAAGGG	rRNA
AAAAAATGTAGGTAAGGGAAGTCGGC	rRNA
AAAAAATGTAGGTAAGGGAAGTCGGCA	rRNA
AAAAAATGTATTTATGTGGAAGTTGTTAAATAGAA	intergenic
AAAAAATGTCAATTTTTCAAAAAGCTGC	intergenic
AAAAAATGTTGCTTGTAGGAAT	intergenic
AAAAAATGTTGGTACTCAATGTGATAAACC	gene
AAAAAATGTTGGTTTATCTGGTGGAGC	gene
AAAAAATGTTTTGTAGAGGAGATTC	gene
AAAAAATTAATGCTCAAGAGCATA	gene
AAAAAATTACGTAACTGGGAGT	rRNA
AAAAAATTAGAGTGCTCCA	intergenic
AAAAAATTATTTGGAGAATTGAGC	gene
AAAAAATTCCGTGTACAAACCCATTAAAGAGCAT	intergenic
AAAAAATTCCGTGTCCAAACC	intergenic
AAAAAATTCCGTGTCCAAACCC	intergenic
AAAAAATTCCGTGTCCAAACCCATT	intergenic
AAAAAATTCCGTGTCCAAACCCATTA	intergenic
AAAAAATTCCGTGTCCAAACCCATTAAAGA	intergenic
AAAAAATTCCGTGTCCAAACCCATTAAAGAGC	intergenic
AAAAAATTCCGTGTCCAAACCCATTAAAGAGCA	intergenic
AAAAAATTCCGTGTCCAAACCCATTAAAGAGCAT	intergenic
AAAAAATTCCGTGTCCAAACCCATTAAAGAGCATC	intergenic
AAAAAATTCCGTGTCCAAACCCATTTAAGAGCATC	intergenic
AAAAAATTGTTGGAAGTAAAGTTGTTATT	gene
AAAAAATTTACAGAAGAGGTTTGTATT	gene
AAAAAATTTCTGGAACTGATA	intergenic
AAAAAATTTGAAGTAGTACA	intergenic
AAAAACAAAGTGATGGAAGAGAC	gene
AAAAACAAATAAAGTTCAAGATAATCGTGAA	gene
AAAAACAAATATACAAA	unannotated
AAAAACAACGGAGAAA	intergenic
AAAAACAACGTCGATGGGATGAAGAT	gene
AAAAACAACTACACAAGCACCAGAAGAACC	gene
AAAAACAACTACACAAGCACCAGAAGAACCA	gene
AAAAACAACTACACAAGCACCAGAAGAGCC	gene
AAAAACAAGAGAGACATATT	intergenic
AAAAACAATGATGAAGAGAC	gene
AAAAACACAAGGAATTGCAACT	gene
AAAAACACATGGAAAGGGGAAG	intergenic
AAAAACACCGGGGAAA	rRNA
AAAAACACCGGGGAAAGAAG	rRNA
AAAAACAGAAGAATCGATTTTAGAAAAAGGAAAA	gene
AAAAACAGAAGAGACTTAGAGGTA	gene
AAAAACAGAAGGCGGTGCTAT	gene
AAAAACAGAATCTGAAGAATTT	gene
AAAAACAGAGAGAGTAAGCTGATAAA	gene
AAAAACAGAGAGAGTTAGCTGATA	gene
AAAAACAGAGATGGAACGATTA	gene
AAAAACAGAGGAGAAA	intergenic
AAAAACAGAGGAGACA	rRNA
AAAAACAGAGGAGACAG	rRNA
AAAAACAGAGGAGACAGA	rRNA
AAAAACAGAGGAGACAGAT	rRNA
AAAAACAGAGGAGACAGATG	rRNA
AAAAACAGAGGAGACAGATGA	rRNA
AAAAACAGAGGAGACAGATGAT	rRNA
AAAAACAGAGGAGACAGATGATG	rRNA
AAAAACAGAGGAGACAGATGATGC	rRNA
AAAAACAGAGGAGACAGATGATGCT	rRNA
AAAAACAGAGGAGACAGATGATGCTA	rRNA
AAAAACAGAGGAGGAAAAT	gene
AAAAACAGAGGGGAAA	gene
AAAAACAGCAGGGAAAGAA	rRNA
AAAAACAGCCGGGAAAGAA	rRNA
AAAAACAGCGCGGAAAGA	rRNA
AAAAACAGCGGCGAAAGAAGACC	rRNA
AAAAACAGCGGGAAAAGT	gene
AAAAACAGCGGGCAAA	rRNA
AAAAACAGCGGGGAAA	rRNA
AAAAACAGCGGGGAAAC	rRNA
AAAAACAGCGGGGAAAG	rRNA
AAAAACAGCGGGGAAAGA	rRNA
AAAAACAGCGGGGAAAGAA	rRNA
AAAAACAGCGGGGAAAGAAG	rRNA
AAAAACAGCGGGGAAAGAAGA	rRNA
AAAAACAGCGGGGAAAGAAGAC	rRNA
AAAAACAGCGGGGAAAGAAGACC	rRNA
AAAAACAGCGGGGAAAGAAGACCCTGTTGAGCT	rRNA
AAAAACAGCGGGGAAAGAAGTC	rRNA
AAAAACAGCGGGGAAAGG	rRNA
AAAAACAGCGGGGAAAGT	rRNA
AAAAACAGCGGGGAAAGTA	rRNA
AAAAACAGCGGGGAAAGTAG	rRNA
AAAAACAGCGGGGAAAGTAGAC	rRNA
AAAAACAGCGGGGAAATA	rRNA
AAAAACAGCGGGGAAGGAA	rRNA
AAAAACAGCGGGGCAA	rRNA
AAAAACAGCGGGGGAAGA	rRNA
AAAAACAGCGGGGTAAGA	rRNA
AAAAACAGCGGTGAAA	gene
AAAAACAGCTGGGAAAG	rRNA
AAAAACAGCTGGTTAGATGAGAAA	intergenic
AAAAACAGGAAGTGACGCTAAAATAGCAACA	gene
AAAAACAGGAGAGCCAACT	gene
AAAAACAGGAGAGCCAACTATTCT	gene
AAAAACAGGAGAGCCAACTATTCTTAATA	gene
AAAAACAGGAGGAGTCAGAGAATGGGTC	gene
AAAAACAGGAGGATGCT	gene
AAAAACAGGGAGGTCATTAT	gene
AAAAACAGGGATGAGCA	intergenic
AAAAACAGGGGGGAAAG	unannotated
AAAAACAGGGGGGAAAGAAGA	unannotated
AAAAACAGGGGGGAAAGAAGACC	rRNA
AAAAACAGGTTGAATTGTCTAAGGAAGATGCTA	gene
AAAAACAGTACGTGAAGGGGATGG	gene
AAAAACAGTACGTGAAGGGGATGGATATGTTAGT	gene
AAAAACAGTCTGGAGAGAA	gene
AAAAACATAAGGACACTGAGCATGCTGT	gene
AAAAACATCGGGGAAA	rRNA
AAAAACATGCGTGGATTTT	gene
AAAAACATGGAAGTGTATGCTAT	intergenic
AAAAACATGGAAGTGTATGCTATGTAAATGGAC	intergenic
AAAAACATGTTCGAGATGGAGTTA	gene
AAAAACATTACGTAACTGGGAGT	rRNA
AAAAACATTACGTAACTGGGAGTGAA	rRNA
AAAAACATTACGTAACTGGGAGTGAAAATTG	rRNA
AAAAACATTAGGAGAGGGAACT	gene
AAAAACATTCATATGGTGAGGAGTTCT	gene
AAAAACATTGGCGTGAAA	gene
AAAAACCACAATTGCCGGAGGATG	gene
AAAAACCAGAAGGACCAGAAGAACC	gene
AAAAACCAGGAATTGAGCATGC	gene
AAAAACCAGGAATTGAGCATGCTCA	gene
AAAAACCAGGACCAAAAAGACC	gene
AAAAACCAGGACCAAGAAGACCA	gene
AAAAACCAGGACCAAGAAGACCAG	gene
AAAAACCATTTAGAGGAAGATGAGATACCGGAAGA	gene
AAAAACCGGGGAAAGA	intergenic
AAAAACCTTATGATAAT	gene
AAAAACGAAAGAAATC	gene
AAAAACGAAAGAGAGT	intergenic
AAAAACGAGATGGAGGGTGTTC	intergenic
AAAAACGCGGAAAGCT	intergenic
AAAAACGGAGGAAGTTT	gene
AAAAACGGCGGGGAAAG	rRNA
AAAAACGGGGACATTC	intergenic
AAAAACGGGGGTTGTAAT	gene
AAAAACGGGTACAAGAGTTAGAGAA	gene
AAAAACGTACTGAGGAGTATCA	gene
AAAAACGTCCGGTAGTTTTTA	intergenic
AAAAACGTGAAGAACAGGAACATTTTAAAAG	gene
AAAAACTATGTTTCAAGAGCTCT	gene
AAAAACTATTGGAAAAGGA	gene
AAAAACTCAGGAGCACATATG	intergenic
AAAAACTCTTCTTGGAAGGTCTTGAT	gene
AAAAACTGAAGAATTAGAAGAAAGAATT	gene
AAAAACTGAAGGAGCTGAAA	gene
AAAAACTGCGGGGAAA	rRNA
AAAAACTGCGGGGAAAGAA	rRNA
AAAAACTGGTCTTCATGTAGCTT	gene
AAAAACTTTCCCTGTCGATGGCGTT	intergenic
AAAAACTTTTGGGAATGCTTGGCGTACAATCATC	gene
AAAAAGAAAAAAAGTAGTGGTCCATTTA	gene
AAAAAGAAAAAAGGAAGAAAAA	unannotated
AAAAAGAAAAAGAAGAAACTCT	gene
AAAAAGAAAAATCACA	gene
AAAAAGAAAAATTAGAAGCTGAACATAGGGA	gene
AAAAAGAAAAGAAAGAAGA	unannotated
AAAAAGAAAAGGAACAAGGGG	unannotated
AAAAAGAAAATGGAAGG	unannotated
AAAAAGAAAATTAGCTAGGGAAAATTTTC	gene
AAAAAGAAACAAGAAATTCA	gene
AAAAAGAAACGTGAAGGTGC	gene
AAAAAGAAACGTGAAGGTGCT	gene
AAAAAGAAACGTGAAGGTGCTGAA	gene
AAAAAGAAACGTGAAGGTGCTGAAAAA	gene
AAAAAGAAACGTGAAGGTGCTGAAAAAACA	gene
AAAAAGAAAGAGAAAGAG	unannotated
AAAAAGAAAGAGAACGTAA	gene
AAAAAGAAAGGGACAATC	intergenic
AAAAAGAAAGGTAACGG	gene
AAAAAGAAAGGTTGAAGGA	gene
AAAAAGAAAGGTTGAAGGAGAACTTA	gene
AAAAAGAAATGCGCATTTTGATGG	gene
AAAAAGAAATTGGTATGGTTGAGTTATGTCGTAT	gene
AAAAAGAACAAGAAGCAGCTGCC	gene
AAAAAGAACGTCTAATTCCGGGAATCCTGTATTA	gene
AAAAAGAACGTTTAGCTAAGCGTGCT	gene
AAAAAGAAGAAAGACCATCACTAA	gene
AAAAAGAAGAAGAAGAATA	unannotated
AAAAAGAAGAAGAAGAATAATAATCAGGAAGAGTA	intergenic
AAAAAGAAGAAGATGAAAAGA	unannotated
AAAAAGAAGAAGGCTCCAAAA	gene
AAAAAGAAGAAGGTTGGACGTGCC	gene
AAAAAGAAGAATAGATCAGTTTAACAT	intergenic
AAAAAGAAGAGAGAAAAA	unannotated
AAAAAGAAGAGGAGAAGG	unannotated
AAAAAGAAGAGTTCAATATG	gene
AAAAAGAAGCAGTAAA	gene
AAAAAGAAGCGGCGTGAAGAG	gene
AAAAAGAAGGAAATGGCT	intergenic
AAAAAGAAGGAAGAGGATGCATT	gene
AAAAAGAAGGAAGCCATCC	gene
AAAAAGAAGGAGGAAGAGA	unannotated
AAAAAGAAGGAGGAGAATAGAAGGAAGAAAA	unannotated
AAAAAGAAGGAGGAGTATGGG	gene
AAAAAGAAGGATGAGTATATGAA	gene
AAAAAGAAGGGTGCTGTTGT	gene
AAAAAGAAGGGTGCTGTTGTTGT	gene
AAAAAGAAGGGTGCTGTTGTTGTTA	gene
AAAAAGAAGGGTGCTGTTGTTGTTAA	gene
AAAAAGAAGGGTGTATTGAGTGA	gene
AAAAAGAAGTAAGTGATACAAAAA	gene
AAAAAGAAGTATTCCACGTTGTA	intergenic
AAAAAGAAGTCAAATATTGTTGCT	gene
AAAAAGAAGTGGTAGAGGTAATGTAGGTGGCC	gene
AAAAAGAAGTGTAGTAAGGTTAAA	intergenic
AAAAAGAAGTTAAGTGAGGGTAATT	intergenic
AAAAAGAAGTTCCTGTTAGTACTGTTAGTCCTAGA	gene
AAAAAGAAGTTCTTCTGTATTAATT	intergenic
AAAAAGAATAGTGGTGAGAAGAAGGAAATATTT	gene
AAAAAGAATCAGCGGT	gene
AAAAAGAATGCTGCTAAAATGAGGGAGGAAGAAAT	gene
AAAAAGAATGGTGGCCGTGGTGGTTTTGGT	gene
AAAAAGAATGTCCGAACCA	gene
AAAAAGAATTGGCTCTTGAGATGTAGAT	rRNA
AAAAAGACAAAAAAAACA	unannotated
AAAAAGACAGAAAGAAAG	unannotated
AAAAAGACAGGTTGATTTAGCGC	gene
AAAAAGACCTATGAATAGACC	gene
AAAAAGACGAAGATGTTTTAAAA	gene
AAAAAGACGAAGATGTTTTAAAAA	gene
AAAAAGACGGGGTTAT	gene
AAAAAGACGGGGTTATACAA	gene
AAAAAGACGTACTGCTGTTGGTGGATC	gene
AAAAAGACGTCAACATTATGATGAGGGAGC	gene
AAAAAGACGTTGCAGATTTGCAAGAT	gene
AAAAAGACTGGTCAGATGAGGA	gene
AAAAAGACTGTTAGATTCGT	intergenic
AAAAAGAGAAAAGAAAAAAAAA	unannotated
AAAAAGAGAAAGAAGAGA	unannotated
AAAAAGAGAAAGGAAGA	unannotated
AAAAAGAGAAAGTAGACC	intergenic
AAAAAGAGAAATTCTTGAGGCCCTT	gene
AAAAAGAGAAGAAAGAG	unannotated
AAAAAGAGAAGAAGGATTTA	intergenic
AAAAAGAGAAGAAGGATTTACC	intergenic
AAAAAGAGAAGAAGGATTTACCATACCC	intergenic
AAAAAGAGAAGAGATTA	gene
AAAAAGAGAAGCTGGTGGTGAGTTGAATGGAATTA	intergenic
AAAAAGAGAAGGAGAAAA	unannotated
AAAAAGAGAAGGTGATCA	gene
AAAAAGAGAATGTGGAATAGATGATGCTGTA	gene
AAAAAGAGACGGAAGGAGT	intergenic
AAAAAGAGAGAAAGAAAAGAA	unannotated
AAAAAGAGAGAAGGCG	gene
AAAAAGAGAGAGAGGAAA	unannotated
AAAAAGAGAGGACAGCATTAA	intergenic
AAAAAGAGAGGTCCACA	gene
AAAAAGAGAGGTCCACATTAT	intergenic
AAAAAGAGAGGTCCACATTATAAT	intergenic
AAAAAGAGAGGTCCACATTATAATGCGTA	intergenic
AAAAAGAGAGGTCCACATTATAATGCGTAAC	intergenic
AAAAAGAGATAGTCAGGTTAAGGGAATGCAATGG	gene
AAAAAGAGATATTGGATGGATGATTATGCA	gene
AAAAAGAGATCGTATTCAGTTACATACTTTTGT	gene
AAAAAGAGATGGATTTGGTAAAG	gene
AAAAAGAGATGGATTTGGTAAAGGA	gene
AAAAAGAGATGTTTAT	rRNA
AAAAAGAGATGTTTATA	rRNA
AAAAAGAGATGTTTATAA	rRNA
AAAAAGAGATGTTTATAAT	rRNA
AAAAAGAGATGTTTATAATA	rRNA
AAAAAGAGATGTTTATAATAA	rRNA
AAAAAGAGATGTTTATAATAAA	rRNA
AAAAAGAGATGTTTCTA	rRNA
AAAAAGAGATGTTTGTAATAA	rRNA
AAAAAGAGATTGAGGATGAGAATTTT	gene
AAAAAGAGCAAAGAAAAATTTAGGTGCTAAGA	gene
AAAAAGAGCAATATCG	intergenic
AAAAAGAGCAATGAAAGGGGTGAGGGT	gene
AAAAAGAGCAATTGAAGGTG	gene
AAAAAGAGCCAATTGGCAGAGA	gene
AAAAAGAGCCAATTGGCAGAGACA	gene
AAAAAGAGCCTAGTGATGTTA	gene
AAAAAGAGCCTAGTGATGTTAGTTA	gene
AAAAAGAGCCTAGTGATGTTAGTTATGAAA	gene
AAAAAGAGCTAAATATAAAGAACT	gene
AAAAAGAGCTAATATCCTTCAATCTGAAAAAGA	gene
AAAAAGAGCTCCCATA	intergenic
AAAAAGAGCTGGTGGACCAAAACC	gene
AAAAAGAGCTTGAACATAGACA	gene
AAAAAGAGCTTGAACATAGACAGA	gene
AAAAAGAGCTTGAACATAGACAGAAAGAA	gene
AAAAAGAGGAAAAGGAGAAAAAGATAGAA	unannotated
AAAAAGAGGAAGGTGAAGCTT	gene
AAAAAGAGGAGACAGA	gene
AAAAAGAGGAGACAGAT	rRNA
AAAAAGAGGAGACAGATG	rRNA
AAAAAGAGGAGACAGATGA	rRNA
AAAAAGAGGAGACAGATGAT	rRNA
AAAAAGAGGAGACAGATGATG	rRNA
AAAAAGAGGAGACAGATGATGC	rRNA
AAAAAGAGGAGACAGATGATGCT	rRNA
AAAAAGAGGAGACAGATGATGCTA	rRNA
AAAAAGAGGAGCATACA	gene
AAAAAGAGGAGCATACAGATACGGCATTAGTTA	gene
AAAAAGAGGAGTCTGATGATG	gene
AAAAAGAGGATGAATTGGGTATCG	gene
AAAAAGAGGATGATGA	gene
AAAAAGAGGGAGATATACC	gene
AAAAAGAGGGATATAGTG	intergenic
AAAAAGAGGGATATAGTGAA	intergenic
AAAAAGAGGGTAAAGTT	gene
AAAAAGAGGTAAATTGGTTTGATG	gene
AAAAAGAGGTAAATTGGTTTGATGGTAATTGTA	gene
AAAAAGAGGTAGTGAC	gene
AAAAAGAGGTGCCAGA	rRNA
AAAAAGAGGTGCCAGAA	rRNA
AAAAAGAGGTGCCAGAAA	rRNA
AAAAAGAGGTGCCAGAAAA	rRNA
AAAAAGAGGTGCCAGAAAAG	rRNA
AAAAAGAGGTGCCAGAAAAGT	rRNA
AAAAAGAGGTGCCAGAAAAGTTAC	rRNA
AAAAAGAGGTGCCAGAAAAGTTACC	rRNA
AAAAAGAGGTGCCAGAAAAGTTACCA	rRNA
AAAAAGAGGTGCCAGAAAAGTTACCACA	rRNA
AAAAAGAGGTGCCAGAAAAGTTACCACAG	rRNA
AAAAAGAGGTGCCAGAAAAGTTACCACAGGG	rRNA
AAAAAGAGGTGCCAGAAAAGTTACCACAGGGA	rRNA
AAAAAGAGGTGCCAGAAAAGTTACCACAGGGAT	rRNA
AAAAAGAGGTGCCAGAAAAGTTACCACAGGGATA	rRNA
AAAAAGAGGTGCCAGAAAAGTTACCACAGGGATAA	rRNA
AAAAAGAGGTGCCAGAAAAGTTTCCA	rRNA
AAAAAGAGGTGTCGAC	gene
AAAAAGAGTACGGTTAAATATT	intergenic
AAAAAGAGTACTAAAGTTCATAAGGAAGA	gene
AAAAAGAGTAGCTAGTTTATT	gene
AAAAAGAGTCAACACT	gene
AAAAAGAGTCTGTTGAGG	gene
AAAAAGAGTGATAAAAGCAATTGTGC	intergenic
AAAAAGAGTGATATGGAA	gene
AAAAAGAGTGCTTGTCAAAA	intergenic
AAAAAGAGTGTCAAACTTTGGTGGCCT	gene
AAAAAGAGTGTCAAATGTGGTAAC	gene
AAAAAGAGTTAGTTTTGCTGAGGATGTTCAGGAG	gene
AAAAAGAGTTGATTTAGGCGCTGC	intergenic
AAAAAGAGTTGCCATAGCA	intergenic
AAAAAGAGTTGGACGCTGGACA	gene
AAAAAGAGTTGTGGTAATA	gene
AAAAAGAGTTGTTTATA	gene
AAAAAGAGTTTAATAAGACATATA	gene
AAAAAGAGTTTGTGAAATGATGG	gene
AAAAAGAGTTTTACAGTT	intergenic
AAAAAGATAATAACGAAAA	gene
AAAAAGATAATGAAAGCAT	rRNA
AAAAAGATATACATGGAGTG	gene
AAAAAGATATGGATAAAGA	intergenic
AAAAAGATCAAGAGGAGAGG	gene
AAAAAGATCAGGTGAATC	gene
AAAAAGATCAGTAGGTGAAACATC	gene
AAAAAGATCTTGGGATTCC	gene
AAAAAGATCTTGGGATTCCAGGT	gene
AAAAAGATGAGGAGTCTGTCATTGAT	gene
AAAAAGATGAGGGTAGTT	gene
AAAAAGATGATCTCGTAAGACA	intergenic
AAAAAGATGCTGCTACTGAGGAGG	gene
AAAAAGATGGAAAAGGAGGAGG	unannotated
AAAAAGATGGAAACGATGAATGATACT	intergenic
AAAAAGATGGAATCGTTGAAACTCGTGTAGAACA	gene
AAAAAGATGGATGAAGA	gene
AAAAAGATGGATGTTAGAATTATAA	intergenic
AAAAAGATGGCTGAAAGAAGAGAACA	intergenic
AAAAAGATGGGAGAGT	gene
AAAAAGATGGTGGTTGGAGG	gene
AAAAAGATGGTGGTTGGAGGGGAATGTCACCACA	gene
AAAAAGATGTAATTGATTGGAGTATAAG	gene
AAAAAGATTCAAGGAGCAGTTAATAAAT	gene
AAAAAGATTGATACAAAAGGAACGTTCTATA	gene
AAAAAGATTGGAAAGATACAGTTTATTTGTC	gene
AAAAAGATTGGACATATGGTGA	gene
AAAAAGATTGGCAAGATACA	gene
AAAAAGATTGGCATTTCA	gene
AAAAAGATTGTGGTGTGTCGGAGTT	gene
AAAAAGCAAAAAAAAATTATTACAGAAGGGACAGA	gene
AAAAAGCACCGTGAACGTT	gene
AAAAAGCACCGTGAACGTTTAAC	gene
AAAAAGCAGAGATATGTGTCC	intergenic
AAAAAGCAGCAAAGAGGAACA	gene
AAAAAGCAGCTATTATGGAAGC	gene
AAAAAGCAGGGGAAGAA	unannotated
AAAAAGCAGTAGGTGCCACTGTTGAGGAGGAGAAA	gene
AAAAAGCAGTTACTGTAGGTGAT	gene
AAAAAGCATGCTCTGAAG	gene
AAAAAGCCGATCGTGAT	gene
AAAAAGCCGGAGGTGTTATGACAGCT	gene
AAAAAGCCGTTCGTGAT	gene
AAAAAGCCTCGTGCTACAATGTTATTTATTT	intergenic
AAAAAGCGGAACAATC	gene
AAAAAGCGGACTTAAA	gene
AAAAAGCGGATTCAATGGG	gene
AAAAAGCGGATTCAATGGGAAATGTTGGT	gene
AAAAAGCGGGGAAAGA	gene
AAAAAGCGGGGAAAGAA	unannotated
AAAAAGCGGGGAAAGAAG	unannotated
AAAAAGCGGGGAAAGAAGA	unannotated
AAAAAGCGGGGAAAGAAGAC	rRNA
AAAAAGCGGGGAAAGAAGACC	rRNA
AAAAAGCGTATGGGGATGATTT	gene
AAAAAGCGTCCTGTAAAGATG	gene
AAAAAGCGTTTTAAAGGGTTAA	intergenic
AAAAAGCTAGAACCGTCACACGTAGA	gene
AAAAAGCTAGTAAAGATTCGGATGAAGCAGAGGTT	gene
AAAAAGCTATTTCATCACGGAACAATGAG	gene
AAAAAGCTCAACGTTATCTTCCTGGTGGAATT	gene
AAAAAGCTCGTAAGTCAACCGGAGGAA	gene
AAAAAGCTCGTCTTTCTGATGGTATTGTTCCA	gene
AAAAAGCTGAAGGTATGG	gene
AAAAAGCTGGACGTGTC	gene
AAAAAGCTGGTAGATATGAGGTTCC	gene
AAAAAGCTGGTCTTGAAT	gene
AAAAAGCTTAACGTTGATGATGAGGAAAC	gene
AAAAAGCTTCCTGTTAACA	gene
AAAAAGCTTGATATTGAAGATTGTTCT	gene
AAAAAGCTTGCGGAAGTT	gene
AAAAAGCTTGCGGAAGTTGTTATTCA	gene
AAAAAGCTTTATGTTGGATGTGCTC	gene
AAAAAGGAAAGACTATGGAGTGTC	gene
AAAAAGGAAAGATGTGTCT	intergenic
AAAAAGGAAAGGACAAATATCTTAGAGTTAGCATT	gene
AAAAAGGAAGAAAAGGAT	unannotated
AAAAAGGAAGAAAATAAATGATGACGATGG	gene
AAAAAGGAAGACTTGG	gene
AAAAAGGAAGAGCAGTCA	gene
AAAAAGGAAGAGGAGAGAGA	unannotated
AAAAAGGAAGAGGAGGAAAAGATTGATTGCAT	gene
AAAAAGGAAGATTCAGAAGAAAT	gene
AAAAAGGAAGATTTGGTATCACT	gene
AAAAAGGAAGCAACGTCGTGAGAGATT	gene
AAAAAGGAAGGCTGATGAACT	gene
AAAAAGGAAGGCTGATGAACTT	gene
AAAAAGGAAGGGAAGTTAAGT	intergenic
AAAAAGGAAGGGTGTA	gene
AAAAAGGAAGGTGTTGATGCGGATAT	gene
AAAAAGGAAGGTTGGCAAAG	gene
AAAAAGGAAGTAACGAA	gene
AAAAAGGAAGTGGAAGCT	gene
AAAAAGGACGAATTGCAA	gene
AAAAAGGACGTAAAAC	gene
AAAAAGGACGTGGACACGTT	gene
AAAAAGGACGTGGACACGTTAAATTCGTTCG	gene
AAAAAGGACTAAAGGTATTGATGTTAACAGTGATA	gene
AAAAAGGAGAAAAAGAGAAA	unannotated
AAAAAGGAGAACGTGGATTACCTGGACCA	gene
AAAAAGGAGAAGGAAAGA	unannotated
AAAAAGGAGAATTTTGCGATTGTG	gene
AAAAAGGAGAATTTTGCGATTGTGAA	gene
AAAAAGGAGACGTTATCAGGCT	intergenic
AAAAAGGAGAGATGAATGGATTAGAGAAACA	gene
AAAAAGGAGAGCATGGTAA	gene
AAAAAGGAGAGGTTATG	gene
AAAAAGGAGATCAAACA	gene
AAAAAGGAGCAATGGGACCACC	intergenic
AAAAAGGAGGAAAAAAGTCTGATAGAAAGAAGAA	gene
AAAAAGGAGGAAAAAAGTTTGATAGAAA	gene
AAAAAGGAGGAAAAAAGTTTGATAGAAAGA	gene
AAAAAGGAGGAAAAGGTGATG	gene
AAAAAGGAGGAAAAGGTGATGAA	gene
AAAAAGGAGGAAAAGGTGATGAAA	gene
AAAAAGGAGGAGAGACT	gene
AAAAAGGAGGAGGCAAAAG	unannotated
AAAAAGGAGGATAAAGGT	gene
AAAAAGGAGGATGATGATG	gene
AAAAAGGAGGGAAAGAA	unannotated
AAAAAGGAGGTTGTGATTTT	gene
AAAAAGGAGTAAGGTAACGGT	intergenic
AAAAAGGAGTGCTAAA	gene
AAAAAGGAGTTATAGTG	intergenic
AAAAAGGATAGAGGGCTATG	gene
AAAAAGGATATGGGACGTC	intergenic
AAAAAGGATATGGGACGTCGTATTCGTGC	intergenic
AAAAAGGATATGGGACGTCGTATTCGTGCTC	intergenic
AAAAAGGATGATGAAAAGAAGGAGGA	gene
AAAAAGGATGCAGTGTCCATCTAGC	gene
AAAAAGGATGGAGAACGTGCTTGGTTTGTGC	gene
AAAAAGGATGGAGTAGTGCAGCT	gene
AAAAAGGATGTAGTTGATGAT	gene
AAAAAGGATGTAGTTGATGATAAAA	gene
AAAAAGGATTAGCTGGA	gene
AAAAAGGATTGGCTAAAGC	gene
AAAAAGGCAAAGAATGAATGTT	gene
AAAAAGGCAGAGGACGTAAAAGG	gene
AAAAAGGCGCTGGAGGTGGAGT	gene
AAAAAGGCTAATGTCGATGC	gene
AAAAAGGCTGAAGATGC	gene
AAAAAGGCTTCGTAGAAGG	gene
AAAAAGGCTTCGTAGAAGGCA	gene
AAAAAGGCTTCGTAGAAGGCAAGCA	gene
AAAAAGGGAAAGGTTTC	gene
AAAAAGGGAAAGGTTTCAAAT	gene
AAAAAGGGAAAGGTTTCAAATCT	gene
AAAAAGGGACAATTAGAGATATGGAATTTT	intergenic
AAAAAGGGACAGATAGTTGATGAGGT	intergenic
AAAAAGGGACAGGTAGTTGATGAGGT	intergenic
AAAAAGGGAGCACAACCACAGGC	gene
AAAAAGGGAGGGAGAG	unannotated
AAAAAGGGAGTGGTAGA	gene
AAAAAGGGATTTTGTGTTTGCTGGCC	intergenic
AAAAAGGGCAAAAGTT	gene
AAAAAGGGCAAAAGTTTGC	rRNA
AAAAAGGGCAAAAGTTTGCTTGATCA	rRNA
AAAAAGGGCAAATAAA	gene
AAAAAGGGCAGAAGGTATAATGG	gene
AAAAAGGGCAGGTAAAA	gene
AAAAAGGGCATGGAACA	gene
AAAAAGGGCATGTATACAA	gene
AAAAAGGGCCAGAAGAG	intergenic
AAAAAGGGCGCCATTTTGA	intergenic
AAAAAGGGCTGCTGAAG	gene
AAAAAGGGCTGCTGAAGACGACAGTG	gene
AAAAAGGGGAGCAGTA	gene
AAAAAGGGGAGCATAC	gene
AAAAAGGGGAGCATACA	gene
AAAAAGGGGAGTCAATT	intergenic
AAAAAGGGGAGTTCTACC	gene
AAAAAGGGGATGAGAA	gene
AAAAAGGGGTGAATGTAAT	gene
AAAAAGGGTGAAACATCGTTACCAGACT	gene
AAAAAGGGTGACGTCATGTAT	gene
AAAAAGGGTGACGTCATGTATTTA	gene
AAAAAGGGTGGCGAAT	gene
AAAAAGGGTTGAGTTG	gene
AAAAAGGGTTTCACGTC	rRNA
AAAAAGGGTTTCACGTCAAC	rRNA
AAAAAGGGTTTCACGTCAACA	rRNA
AAAAAGGGTTTCACGTCAACATC	rRNA
AAAAAGGTAGAGATGGCC	intergenic
AAAAAGGTAGTATAAGGCTGAAGGAGC	gene
AAAAAGGTATAGATTGTGATGTAGC	gene
AAAAAGGTATGAAGAGACAATGAAAATTGCT	gene
AAAAAGGTATGACTGGTTTTGGAGCTCCA	gene
AAAAAGGTATTCTTGGTGAAGAG	gene
AAAAAGGTGAAGGATACGTT	gene
AAAAAGGTGAGGAAACTGTTGTTGATGAAATA	gene
AAAAAGGTGATAGGGT	gene
AAAAAGGTGATCGTGTACT	gene
AAAAAGGTGATCGTGTACTTATT	gene
AAAAAGGTGCAAGATGCTGTTGAAGAGAAAAGAA	gene
AAAAAGGTGGAAGTGAT	gene
AAAAAGGTGGAGATGG	gene
AAAAAGGTGGAGATGGT	gene
AAAAAGGTGGAGATGGTG	gene
AAAAAGGTGGAGATGGTGAGAT	gene
AAAAAGGTGGAGATGGTGAGATA	gene
AAAAAGGTGGAGATGGTGAGATAAAT	gene
AAAAAGGTGGAGATGGTGAGATAAATA	gene
AAAAAGGTGGAGCTGTT	gene
AAAAAGGTGGAGCTGTTA	gene
AAAAAGGTGGTAGTAGGAAG	gene
AAAAAGGTGTCAAAAGATTTGTTGATGA	gene
AAAAAGGTTATCGAAGACAT	gene
AAAAAGGTTGAGAGCATT	gene
AAAAAGGTTTCACGTCA	rRNA
AAAAAGTAAAGGAGAA	gene
AAAAAGTAAGGAGGCAGC	gene
AAAAAGTAAGTGACGAA	intergenic
AAAAAGTAGGAATAATGCAGATGATGGAA	gene
AAAAAGTAGGGTGCTGTTGTTGT	gene
AAAAAGTAGTAGTTGCTCAACC	gene
AAAAAGTAGTAGTTGTGGCACGGAACAGGG	gene
AAAAAGTAGTCTGGTTGAACAACA	gene
AAAAAGTAGTGGTAGTAGT	gene
AAAAAGTAGTGGTCATAAT	gene
AAAAAGTAGTGGTCCATT	gene
AAAAAGTAGTGGTCCATTTAGTG	gene
AAAAAGTAGTGGTCCATTTAGTGAAAGAGTTTA	gene
AAAAAGTAGTGGTCCATTTAGTGAAAGAGTTTATG	gene
AAAAAGTAGTGGTCCATTTAGTGAAAGTGTTTA	gene
AAAAAGTAGTTAAGTGAGGGTAATT	intergenic
AAAAAGTAGTTACACAACCGGCATCGTC	intergenic
AAAAAGTATCAAGAACGTATACGTGAATT	gene
AAAAAGTATGGAATCTGGAATGATA	gene
AAAAAGTATGGAGAAAATGGAAGGTCA	intergenic
AAAAAGTATTGAAGGGGAAGCATCA	gene
AAAAAGTATTGTGGAAGAGTTAATGAA	gene
AAAAAGTCAACGTTGTGTTTTTAC	gene
AAAAAGTCACTTGAAGCAGAAATC	gene
AAAAAGTCAGATGATTATGTTAACA	intergenic
AAAAAGTCATTGAAGAAGCACCAAGTTCTTTTGT	gene
AAAAAGTCCATCAAGAGAAGGAGC	gene
AAAAAGTCCGTGATGTACGTATT	gene
AAAAAGTCGTGACCCT	intergenic
AAAAAGTCGTGGGCTGTC	intergenic
AAAAAGTCGTGGGTGGCGTACA	gene
AAAAAGTGAAGAAAATTGTA	gene
AAAAAGTGAAGAAAGAATAAGAAGACGTTTAA	gene
AAAAAGTGAAGAGTTTGATTTGA	gene
AAAAAGTGAAGGATGGTTGATATAGC	intergenic
AAAAAGTGAAGTTGAAGCTGGA	gene
AAAAAGTGAGAGCCAACCTAA	gene
AAAAAGTGAGAGCCACCC	gene
AAAAAGTGAGGAGGAACAA	gene
AAAAAGTGAGGATAGTGAGG	gene
AAAAAGTGATGAGATGTC	gene
AAAAAGTGATTCAGGGGATAAAA	gene
AAAAAGTGCCTAGTGATGTTAGTTATG	gene
AAAAAGTGGAAAGATACTAAAGGTGCAGAT	gene
AAAAAGTGGAAGAGAAACA	gene
AAAAAGTGGAGCAGGACCCCAGT	intergenic
AAAAAGTGGCCCTTGCTCGTGAGAAC	gene
AAAAAGTGGGAAGAAGCAGATGATAC	gene
AAAAAGTGGGAAGCAAC	gene
AAAAAGTGGGAAGCAACATCATA	gene
AAAAAGTGGGATTTAGTGAGAGATCAAA	gene
AAAAAGTGGTGCCAGAA	rRNA
AAAAAGTGGTGCCAGAAAA	rRNA
AAAAAGTGGTTGGGAA	gene
AAAAAGTGTAGTTTGTGTATTTAA	intergenic
AAAAAGTGTCAGGTAGAAGGATGT	gene
AAAAAGTGTCGGTGGAT	gene
AAAAAGTGTCTGTTTTAGT	intergenic
AAAAAGTGTGAGATAAAGC	intergenic
AAAAAGTGTTGAGTCTGTTA	gene
AAAAAGTGTTGGACGGGTATTA	gene
AAAAAGTGTTGTTAAATGATGA	intergenic
AAAAAGTGTTGTTTATA	gene
AAAAAGTGTTGTTTGAT	rRNA
AAAAAGTGTTGTTTGATA	rRNA
AAAAAGTTAAGGAAGTGGC	gene
AAAAAGTTAATAAAAGCATA	rRNA
AAAAAGTTAATCAAAGCA	rRNA
AAAAAGTTAATGAAACC	gene
AAAAAGTTAATGAAAGC	rRNA
AAAAAGTTAATGAAAGCA	rRNA
AAAAAGTTAATGAAAGCAT	rRNA
AAAAAGTTAATGAAAGCATA	rRNA
AAAAAGTTAATGAAAGCATAAT	rRNA
AAAAAGTTAATGAAAGCATAATA	rRNA
AAAAAGTTAATGAAAGCATAATAA	rRNA
AAAAAGTTAATGAAAGCATAATAAAT	rRNA
AAAAAGTTAATGAAAGCATAATAAATTTCATA	rRNA
AAAAAGTTAATGAAAGCATTAT	rRNA
AAAAAGTTAATGAAGGCAT	rRNA
AAAAAGTTAATGAATGGAAAGAGGA	gene
AAAAAGTTAGCTGCTAGTGTTGGTAGT	gene
AAAAAGTTAGGAGGATG	gene
AAAAAGTTAGGAGGATGAGTTC	gene
AAAAAGTTATTGGGAGTAAATGTC	gene
AAAAAGTTATTGGGAGTAAATGTCAAAT	gene
AAAAAGTTCGAGAAGCGAG	gene
AAAAAGTTCGAGAGGCAAG	gene
AAAAAGTTCGGTTTGTTCAA	gene
AAAAAGTTCGTGATATGATTGATA	gene
AAAAAGTTCTGGTCGG	intergenic
AAAAAGTTGAAGAGAAGGCATGTTC	gene
AAAAAGTTGAAGAGAGTGCAGTTTC	gene
AAAAAGTTGATCGTAAAGATGCAGTCA	gene
AAAAAGTTGATGTTGGATGGTGGCGTGGCACA	gene
AAAAAGTTGCCGCTGTAGAAGCCAGTTAAATA	intergenic
AAAAAGTTGCCTCAGCAAATACATTAGGATCAGCT	gene
AAAAAGTTGCTGTCCTTGAT	gene
AAAAAGTTGCTTTTGAAGGTACAGTTGTTGGAGG	gene
AAAAAGTTGGATATGTTAGTGCAGGAACA	gene
AAAAAGTTGGGAGAAA	gene
AAAAAGTTGGTTACTTCTTGCTGGTAGAGTCTGTC	gene
AAAAAGTTGTTGTTAAGGGGA	gene
AAAAAGTTTCAGTGGCAGAT	intergenic
AAAAAGTTTGCTTGATCATG	rRNA
AAAAAGTTTGGTAAATGGGGATGATA	intergenic
AAAAAGTTTGTTTTGCATA	tRNA
AAAAAGTTTTGGGTAGA	gene
AAAAAGTTTTGGGTAGAG	gene
AAAAAGTTTTGGGTAGAGA	gene
AAAAAGTTTTGGGTAGAGATA	rRNA
AAAAAGTTTTGGGTAGAGATATC	rRNA
AAAAAGTTTTGGGTAGAGATATCT	rRNA
AAAAAGTTTTGGGTAGAGATATCTTCT	rRNA
AAAAATAAAGGATGACGTAAAA	intergenic
AAAAATAAAGGCGTCTATGAA	intergenic
AAAAATAAATATATGTGTAGGCTGGC	rRNA
AAAAATAAATATGAACT	gene
AAAAATAACTTCAGAAGTTGATTGGAAACAT	gene
AAAAATAAGTGGATATCGTGATA	gene
AAAAATAATGGTTCAGGAAGGAGA	gene
AAAAATACAGAAGATGCA	intergenic
AAAAATACCAGAGGAGGAGG	gene
AAAAATACCGGAAAATTCTGCAAATT	intergenic
AAAAATAGACACGTCTGAGGAC	intergenic
AAAAATAGAGTTGTTGTTGAACCATA	gene
AAAAATAGATAACAAGCC	gene
AAAAATAGATCCAGGAT	gene
AAAAATAGGAGTATCGGGGCT	gene
AAAAATAGGGAACGAAAG	intergenic
AAAAATAGGGAACGAAAGGAACTGC	intergenic
AAAAATAGGGAACGAAAGGAACTGCT	intergenic
AAAAATAGGGAACGAAAGGAACTGCTAAGT	intergenic
AAAAATAGGGAACGAAAGGAACTGCTAAGTAATTA	intergenic
AAAAATAGGGGGTTAGGATTT	TE
AAAAATAGGTGAAGAATTTGTC	gene
AAAAATAGGTTGTTTTTGAGTGGAATAA	intergenic
AAAAATAGTGTAGCAGGG	gene
AAAAATAGTGTAGCAGGGA	gene
AAAAATAGTTGGTAGGGCTA	intergenic
AAAAATATATATAGAACA	intergenic
AAAAATATATGTGTAGGCTGG	rRNA
AAAAATATATGTGTAGGCTGGCGTAGTA	rRNA
AAAAATATCCACTAGAGTC	intergenic
AAAAATATCCACTAGAGTCT	intergenic
AAAAATATCCGAAACGTTGCTTTCA	intergenic
AAAAATATCGTTGGGCTTGTGAGGAATATAG	gene
AAAAATATGATCGTGTAGACCTACGCCCAT	gene
AAAAATATGGCATGAAGCTGGTGCTAAAATGATA	gene
AAAAATATGGGAGAGGACGATTCAAT	intergenic
AAAAATATGGTGTTGTAGC	gene
AAAAATATGTGTAGGCTGGC	rRNA
AAAAATATGTGTAGGCTGGCGT	rRNA
AAAAATATGTGTAGGCTGGCGTA	rRNA
AAAAATATGTTGAGAGTGTCCC	gene
AAAAATATTAATGATGGAAGATGA	intergenic
AAAAATATTTAATGTGACGTGTAAT	intergenic
AAAAATATTTGGATACGCGTCTAACTGTTATATG	intergenic
AAAAATCATGGAACTGTTCGTATAGCT	gene
AAAAATCATGGAGAACAGG	gene
AAAAATCATGGTAGAGGTC	gene
AAAAATCATGGTAGAGGTCAAT	gene
AAAAATCATGGTAGAGGTCAATA	gene
AAAAATCATGGTAGAGGTCAATAT	gene
AAAAATCATGGTAGAGGTCAATATA	gene
AAAAATCATTCGTGTTCGATGCG	intergenic
AAAAATCATTCGTGTTCGATGCGTA	intergenic
AAAAATCATTTGTGTTCGATG	intergenic
AAAAATCCAGGAAGAACT	gene
AAAAATCCCCCAAGGAT	intergenic
AAAAATCCGTGTCGTCCGTA	gene
AAAAATCCTCTCGGTG	gene
AAAAATCGTCGGTTCGAATCCG	tRNA
AAAAATCGTGTCGGTG	gene
AAAAATCGTTCGTGTTCGATGCGTA	intergenic
AAAAATCTGTACATCCAAGAGTTGAT	gene
AAAAATCTTGAAAGAGCTAG	gene
AAAAATGAAAAAGAAAGTGTGGAAGAATT	gene
AAAAATGAAAAATTCAGTAGATGGTAGTGATGGAA	intergenic
AAAAATGAAGAAAAAGTAGAGACA	gene
AAAAATGAAGAGACATCTTTC	intergenic
AAAAATGAAGGGCAGGAGGGGG	gene
AAAAATGAAGGGTCAAAAGTA	gene
AAAAATGAATGTTGGTGAATGGTT	gene
AAAAATGACACCAGAAGAGTTGG	gene
AAAAATGACTAAGGGAGTAAG	intergenic
AAAAATGAGAGTACTGATGATGAC	gene
AAAAATGAGCAAGCTAAAT	gene
AAAAATGAGCGAGGTGAT	intergenic
AAAAATGAGGAAATAGTGGTGGAGTTGTC	gene
AAAAATGAGGAACGAGAGAGACTATT	gene
AAAAATGAGGAGGCTAT	gene
AAAAATGAGGTTAATGCT	gene
AAAAATGAGTATATCGAT	intergenic
AAAAATGAGTATATCGTTAGTTTCTAA	intergenic
AAAAATGAGTTAGGAAAAAGG	gene
AAAAATGAGTTCTCGTGATGA	intergenic
AAAAATGAGTTCTCGTGATGATGAGTA	intergenic
AAAAATGATAAAATCAC	gene
AAAAATGATAATGAATGGAGAAG	gene
AAAAATGATATAGGATTAGTTATGG	gene
AAAAATGATCCTAAGGGTGATC	gene
AAAAATGATGAAGATTCTGGTGTAAC	gene
AAAAATGATGAGAAGGCAC	gene
AAAAATGATGAGTGTT	gene
AAAAATGATGAGTGTTGG	intergenic
AAAAATGATGAGTGTTGGGT	intergenic
AAAAATGATGGGGAAGATAAAGA	gene
AAAAATGATGGTATAGAGGAGGAGAA	gene
AAAAATGATTGAGGAACGTCGT	gene
AAAAATGATTGATGTGG	gene
AAAAATGATTTGTTAGC	gene
AAAAATGCACCTGTAGAACTTCCG	gene
AAAAATGCATTTATGGATTTATGAGCA	gene
AAAAATGCCAGGGTTGGAGAA	gene
AAAAATGCCTTGGAGAGACTGTCT	gene
AAAAATGCGGCATTATGGATAGTTCTAA	intergenic
AAAAATGCGTCAACCAAATGGT	gene
AAAAATGCGTGGGTTCG	tRNA
AAAAATGCTATCAAAAAATGGTATGAAGAGG	gene
AAAAATGCTGTTGTTAGTGAA	gene
AAAAATGGAAGAAGATT	gene
AAAAATGGAAGGCGAAATGTGTC	gene
AAAAATGGAAGTTGCC	gene
AAAAATGGACAATCTCGTG	gene
AAAAATGGAGAGAAAAATGTTAATAAAAA	gene
AAAAATGGAGCGTGTTTAAATTGTT	intergenic
AAAAATGGAGTCAGGTGTTAT	gene
AAAAATGGAGTGATGTTGAGGTTGATGGTAAA	gene
AAAAATGGATGTAAGAGACTCGACC	intergenic
AAAAATGGATTGGACA	gene
AAAAATGGATTTGGTAATGGTGAAA	gene
AAAAATGGCAGAGAAACG	gene
AAAAATGGCAGAGACAAAGAAAGA	gene
AAAAATGGCAGAGACAAAGAAAGAGGATAA	gene
AAAAATGGGAGAATGCTGTTGCACA	gene
AAAAATGGGATTATCAGAAGAAGA	gene
AAAAATGGGATTTCGTAGTTT	intergenic
AAAAATGGGCGTGGCG	gene
AAAAATGGGTCGTCCAAGTTTTAATAAA	intergenic
AAAAATGGTAACTGCC	gene
AAAAATGGTAGTAGTAGTTATAGTAATGGGTA	gene
AAAAATGGTATGAAGAGGA	gene
AAAAATGGTATGAAGAGGAGA	gene
AAAAATGGTATGAAGAGGAGAAAC	gene
AAAAATGGTATGAAGAGGAGAAACA	gene
AAAAATGGTCGTTGGCA	intergenic
AAAAATGGTCGTTTTGGTGGTACA	gene
AAAAATGGTGATGAAGAGACTGTCAATTGGAC	gene
AAAAATGGTGTAGAGGGTGAT	gene
AAAAATGGTTCGTAAGATTGCTCAAAC	gene
AAAAATGGTTGAGGAACAAAA	intergenic
AAAAATGGTTGGATTTGTCGAAAAGGCCTCT	intergenic
AAAAATGTATGAAGAGGAGAAGA	gene
AAAAATGTATGGAAGATTTTTTT	intergenic
AAAAATGTCACTTTCGGGACTTCGTAA	intergenic
AAAAATGTCTGGATTTGGTGAT	intergenic
AAAAATGTGGAAATTTAGTGCC	gene
AAAAATGTGGAACAGCGGAAGC	intergenic
AAAAATGTGGAAGCAATAAGTGGTAT	gene
AAAAATGTGGAGAGATGGAAGAGGT	gene
AAAAATGTTGCTATGATGGGTGTTGGA	intergenic
AAAAATGTTGCTATGATGGGTGTTGGATGTAGTAA	intergenic
AAAAATGTTGGAAGGTGAAGA	gene
AAAAATGTTGGTATAACGTCAAATGAGTTGATA	gene
AAAAATGTTGTTGGAATTGGAGAA	gene
AAAAATGTTGTTGGAGCGCGTCGT	gene
AAAAATGTTGTTGTTGTTAATGAG	gene
AAAAATGTTTGAAGTTAGTCGAG	gene
AAAAATGTTTGGACGTTCTCTTCTTTC	intergenic
AAAAATTAATGGAAGAGATATTTT	gene
AAAAATTAATTGGAAGACGTGGAGCTGCTGT	gene
AAAAATTACGTAACTGGGAGTGAA	rRNA
AAAAATTAGAAGAAGGAGT	gene
AAAAATTAGAGTGCTCC	intergenic
AAAAATTAGAGTGTTC	gene
AAAAATTAGGTTCATTAGTGTTGATGGAAGAG	intergenic
AAAAATTAGGTTTTGTAGTGATGT	intergenic
AAAAATTATTAGTACTGTG	intergenic
AAAAATTCAGCAGTAGTAGTATTGGC	gene
AAAAATTCAGGATGATCTGTATCGTGTAAAT	gene
AAAAATTCAGTTGGACAAGCTA	intergenic
AAAAATTCCGTGTCCAAACCCATTAAAGAGCA	intergenic
AAAAATTCCGTGTCCAAACCCATTAAAGAGCATC	intergenic
AAAAATTCCGTGTCCAAACCTATTAAAGAGCATC	intergenic
AAAAATTCGGTGTTGATGGAGATAAA	gene
AAAAATTCGTTTAGCTGTCTCTAGTTATG	gene
AAAAATTGAAGATAGTAGTAGGAGG	gene
AAAAATTGAGAAGGAAAAACTTGAGA	gene
AAAAATTGATGGAAGAAGTTAGA	gene
AAAAATTGCAATTATTTTTCATGAACGAGG	rRNA
AAAAATTGCAGGAGTAGA	gene
AAAAATTGCTGCGTAAT	intergenic
AAAAATTGGAACAATACAGAGAAGA	intergenic
AAAAATTGGAACAATACAGAGAAGATTAGC	intergenic
AAAAATTGGAACAATACAGAGAAGATTAGCA	intergenic
AAAAATTGGAGAAGGAATGGCAACC	gene
AAAAATTGGATGAGTTTGGTG	gene
AAAAATTGGCTCTTGAGATGTAGAT	rRNA
AAAAATTGGGAACGAAAGG	intergenic
AAAAATTGGGAGATAGAAAGA	gene
AAAAATTGGGAGTTAA	gene
AAAAATTGGGTAGCAGTTGGTACTTATAC	gene
AAAAATTGTTGATGAAGAAGAAGGA	gene
AAAAATTGTTGTGGTTATGGGGACT	gene
AAAAATTTATCAGGAG	gene
AAAAATTTATGTCGATGA	gene
AAAAATTTCTGGAAGGTGTCTTTTTCTAAA	intergenic
AAAAATTTGTAAGATAATGGATCAAGCTGTTA	gene
AAAAATTTTCCTGAGCGGT	intergenic
AAAAATTTTGGAATGAAGCC	intergenic
AAAAATTTTTGAGGAAGCAGAGTGTTTACATA	gene
AAAACAAAACCAGTACGAAAGGAGACT	gene
AAAACAAAAGAAGGTGTCCGTGACGTT	gene
AAAACAAAATCAGAAGATGAGG	gene
AAAACAAAGAGTGCAGA	gene
AAAACAAAGATTGGTGAGCAGTGTGATTC	gene
AAAACAAAGGAGACAGATG	rRNA
AAAACAAAGGAGACAGATGATGCT	rRNA
AAAACAAAGTGATGGAAGAGA	gene
AAAACAAATTGAGGGAGAAGTTGACATA	gene
AAAACAACGGGGAAAGAA	rRNA
AAAACAACGGGGAAAGAAGACC	rRNA
AAAACAACTACACAAGCACCAGAAGAACC	gene
AAAACAACTACACAAGCACCAGAAGAACCAG	gene
AAAACAACTACACAAGCACCAGAAGAACCAGA	gene
AAAACAACTACTGGATATAGCTTT	intergenic
AAAACAACTTGAAGATGGAAGA	gene
AAAACAACTTGAAGATGGAAGAAC	gene
AAAACAACTTGAAGATGGAAGAACCCTTTC	gene
AAAACAACTTGAGGATGGAAGAACCCT	gene
AAAACAAGAGAGACATATTTATTTGAAAGGAAACA	intergenic
AAAACAAGAGTTGAAGGAAGAAGTTGATGC	gene
AAAACAAGATCAATATAGAGATTT	gene
AAAACAAGATTGTCTTTT	gene
AAAACAAGCGGATGGAAGAA	gene
AAAACAAGCTTAGAGAGAATGACGATG	gene
AAAACAAGGCTAGGAGGAA	gene
AAAACAAGGGGGAAAG	intergenic
AAAACAAGGTGAAGTTGTTGAGGAGA	gene
AAAACAAGTTTTGGGTAG	rRNA
AAAACAAGTTTTGGGTAGAGATATC	rRNA
AAAACAATAAGTACAAAGAAAGGAGA	intergenic
AAAACAATACGTAACTGGGAGTGAA	rRNA
AAAACAATGAAGGTGCTGATTAA	gene
AAAACAATGATGAAATAGAGGAAGGGGCAAAT	gene
AAAACAATGATGAAGAGACTGTTGATTGGACA	gene
AAAACAATGCTGATGTTTTAAGAATTGGAAA	gene
AAAACAATGGAAGATGTAGT	intergenic
AAAACAATGGCTGAGG	gene
AAAACAATGGCTGAGGATATTGAAGAGATTC	gene
AAAACAATGTGGTTTGGCT	gene
AAAACAATTAAGGGATAGACAA	gene
AAAACAATTAGTGTTGAAGAACC	gene
AAAACAATTGAAGAACAGATGAAGCT	gene
AAAACAATTTGAATCTTTGGCACAAGC	gene
AAAACACAAATACCTTCCA	intergenic
AAAACACAAGGAATTGCAAC	gene
AAAACACAATGATGATGAGTGTTACATGTGGGAGT	gene
AAAACACACGGGAAAG	intergenic
AAAACACAGCCAAGGGAACGGGCTTG	rRNA
AAAACACAGGAGACAGATGATG	rRNA
AAAACACATGGAAAGGGGATGAAAGAA	intergenic
AAAACACATTCATGTTTCTCC	gene
AAAACACATTTTCAAGTTTGGATTTTGAGGAT	gene
AAAACACCGGGGAAAG	rRNA
AAAACACCTTTGAAAG	intergenic
AAAACACGAGCCTTAACACATGC	intergenic
AAAACACGTTGTCTTCGGAAAGGTC	intergenic
AAAACAGAAGAAGCAGGAACATATTGT	gene
AAAACAGAAGAGACTTAGAGGTATT	gene
AAAACAGAAGGCGGTGCTATA	gene
AAAACAGAAGTTGTAGCATGTTA	gene
AAAACAGAAGTTGTAGCATGTTTTTTACCATT	gene
AAAACAGAATTATGCCGTAGTTGGATGGAT	gene
AAAACAGACGAGACAGATGAT	rRNA
AAAACAGACGAGACAGATGATGCT	rRNA
AAAACAGAGAAGACAGATG	rRNA
AAAACAGAGACTTTTCCAAC	intergenic
AAAACAGAGAGAGATGTAGCTGTTAAATTGAT	gene
AAAACAGAGAGAGATGTAGCTGTTAAATTGATT	gene
AAAACAGAGCAGACAGATGAT	rRNA
AAAACAGAGCAGACAGATGATGCT	rRNA
AAAACAGAGGAAACAG	gene
AAAACAGAGGAAACAGATG	rRNA
AAAACAGAGGAAACAGATGAT	rRNA
AAAACAGAGGAAACAGATGATGCT	rRNA
AAAACAGAGGAAACAGATGATGCTA	rRNA
AAAACAGAGGACACAGATGATGCT	rRNA
AAAACAGAGGAGAAAGATGAT	rRNA
AAAACAGAGGAGAAAGATGATGC	rRNA
AAAACAGAGGAGAAAGATGATGCT	rRNA
AAAACAGAGGAGACAAATG	rRNA
AAAACAGAGGAGACACATGATGC	rRNA
AAAACAGAGGAGACAG	rRNA
AAAACAGAGGAGACAGA	rRNA
AAAACAGAGGAGACAGAAG	rRNA
AAAACAGAGGAGACAGAAGAT	rRNA
AAAACAGAGGAGACAGAAGATGC	rRNA
AAAACAGAGGAGACAGAAGATGCT	rRNA
AAAACAGAGGAGACAGACGATGCT	rRNA
AAAACAGAGGAGACAGAT	rRNA
AAAACAGAGGAGACAGATAATGCT	rRNA
AAAACAGAGGAGACAGATCATGCT	rRNA
AAAACAGAGGAGACAGATG	rRNA
AAAACAGAGGAGACAGATGA	rRNA
AAAACAGAGGAGACAGATGAAGCT	rRNA
AAAACAGAGGAGACAGATGACGCT	rRNA
AAAACAGAGGAGACAGATGAT	rRNA
AAAACAGAGGAGACAGATGATACT	rRNA
AAAACAGAGGAGACAGATGATCC	rRNA
AAAACAGAGGAGACAGATGATG	rRNA
AAAACAGAGGAGACAGATGATGA	rRNA
AAAACAGAGGAGACAGATGATGAT	rRNA
AAAACAGAGGAGACAGATGATGC	rRNA
AAAACAGAGGAGACAGATGATGCA	rRNA
AAAACAGAGGAGACAGATGATGCT	rRNA
AAAACAGAGGAGACAGATGATGCTA	rRNA
AAAACAGAGGAGACAGATGATGCTAC	rRNA
AAAACAGAGGAGACAGATGATGCTACATGCAT	rRNA
AAAACAGAGGAGACAGATGATGCTAG	rRNA
AAAACAGAGGAGACAGATGATGCTAGA	rRNA
AAAACAGAGGAGACAGATGATGCTAGAT	rRNA
AAAACAGAGGAGACAGATGATGCTAGATG	rRNA
AAAACAGAGGAGACAGATGATGCTAGATGC	rRNA
AAAACAGAGGAGACAGATGATGCTAGATGCA	rRNA
AAAACAGAGGAGACAGATGATGCTAGATGCAT	rRNA
AAAACAGAGGAGACAGATGATGCTAGATGCATG	rRNA
AAAACAGAGGAGACAGATGATGCTAGATGCATGT	rRNA
AAAACAGAGGAGACAGATGATGCTAGATGCATGTA	rRNA
AAAACAGAGGAGACAGATGATGCTATATG	rRNA
AAAACAGAGGAGACAGATGATGCTATATGCATGT	rRNA
AAAACAGAGGAGACAGATGATGCTT	rRNA
AAAACAGAGGAGACAGATGATGGT	rRNA
AAAACAGAGGAGACAGATGATGTTA	rRNA
AAAACAGAGGAGACAGATGC	rRNA
AAAACAGAGGAGACAGATGCT	rRNA
AAAACAGAGGAGACAGATGCTGC	rRNA
AAAACAGAGGAGACAGATGCTGCT	rRNA
AAAACAGAGGAGACAGATGG	rRNA
AAAACAGAGGAGACAGATGGT	rRNA
AAAACAGAGGAGACAGATGGTGCT	rRNA
AAAACAGAGGAGACAGATGT	rRNA
AAAACAGAGGAGACAGATGTT	rRNA
AAAACAGAGGAGACAGGTG	rRNA
AAAACAGAGGAGACAGGTGATG	rRNA
AAAACAGAGGAGACAGGTGATGCT	rRNA
AAAACAGAGGAGACAGGTGATGCTA	rRNA
AAAACAGAGGAGACAGT	rRNA
AAAACAGAGGAGACAGTT	rRNA
AAAACAGAGGAGACAGTTG	rRNA
AAAACAGAGGAGACAGTTGAT	rRNA
AAAACAGAGGAGACAGTTGATG	rRNA
AAAACAGAGGAGACAGTTGATGC	rRNA
AAAACAGAGGAGACAGTTGATGCT	rRNA
AAAACAGAGGAGACATATGA	gene
AAAACAGAGGAGACGGATGA	rRNA
AAAACAGAGGAGACGGATGATG	rRNA
AAAACAGAGGAGACGGATGATGCT	rRNA
AAAACAGAGGAGACTGATGAT	rRNA
AAAACAGAGGAGACTGATGATGCT	rRNA
AAAACAGAGGAGATAGATG	rRNA
AAAACAGAGGAGATAGATGATGC	rRNA
AAAACAGAGGAGCCAGATG	rRNA
AAAACAGAGGAGCCAGATGA	rRNA
AAAACAGAGGAGGCAGAT	gene
AAAACAGAGGAGGCAGATG	rRNA
AAAACAGAGGAGGCAGATGATG	rRNA
AAAACAGAGGAGGCAGATGATGCT	rRNA
AAAACAGAGGAGGCAGATGATGCTA	rRNA
AAAACAGAGGAGTCAG	rRNA
AAAACAGAGGAGTCAGA	rRNA
AAAACAGAGGAGTCAGAT	rRNA
AAAACAGAGGAGTCAGATG	rRNA
AAAACAGAGGAGTCAGATGA	rRNA
AAAACAGAGGAGTCAGATGAT	rRNA
AAAACAGAGGAGTCAGATGATG	rRNA
AAAACAGAGGAGTCAGATGATGC	rRNA
AAAACAGAGGAGTCAGATGATGCT	rRNA
AAAACAGAGGAGTCAGATGATGCTA	rRNA
AAAACAGAGGATACAGATGA	rRNA
AAAACAGAGGCGACAGA	rRNA
AAAACAGAGGCGACAGATGATGCT	rRNA
AAAACAGAGGCTCGTA	gene
AAAACAGAGGGAAAAG	gene
AAAACAGAGGGGAAAG	gene
AAAACAGAGGGGAAAGA	unannotated
AAAACAGAGGGGAAAGAA	unannotated
AAAACAGAGGGGAAAGAAG	unannotated
AAAACAGAGGGGACAGATGAT	rRNA
AAAACAGAGGGGACAGATGATGCT	rRNA
AAAACAGAGTAGACAGATGATGC	rRNA
AAAACAGAGTAGACAGATGATGCT	rRNA
AAAACAGAGTTAGATGATGTGTT	gene
AAAACAGAGTTTAAAT	gene
AAAACAGATCTTAGTGGTAGTGT	gene
AAAACAGATCTTATCACTTTGCAGGGAAA	intergenic
AAAACAGCAGGGAAAG	gene
AAAACAGCCAAAAAAGAAA	intergenic
AAAACAGCCGGGAAAGA	rRNA
AAAACAGCGAGGAAAG	rRNA
AAAACAGCGAGGAAAGA	rRNA
AAAACAGCGAGGAAAGAAGACC	rRNA
AAAACAGCGCGGAAAGA	rRNA
AAAACAGCGGCGAAAG	rRNA
AAAACAGCGGCGAAAGA	rRNA
AAAACAGCGGCGAAAGAAG	rRNA
AAAACAGCGGGAAAAG	gene
AAAACAGCGGGAAAAGAAG	gene
AAAACAGCGGGAAAGA	gene
AAAACAGCGGGCAAAG	rRNA
AAAACAGCGGGCAAAGAAG	rRNA
AAAACAGCGGGGAAAA	rRNA
AAAACAGCGGGGAAAAA	rRNA
AAAACAGCGGGGAAACA	rRNA
AAAACAGCGGGGAAAG	rRNA
AAAACAGCGGGGAAAGA	rRNA
AAAACAGCGGGGAAAGAA	rRNA
AAAACAGCGGGGAAAGAAG	rRNA
AAAACAGCGGGGAAAGAAGA	rRNA
AAAACAGCGGGGAAAGAAGAA	rRNA
AAAACAGCGGGGAAAGAAGAC	rRNA
AAAACAGCGGGGAAAGAAGACC	rRNA
AAAACAGCGGGGAAAGAAGACCC	rRNA
AAAACAGCGGGGAAAGAAGACCCTGTTGAGC	rRNA
AAAACAGCGGGGAAAGAAGACCCTGTTGAGCTT	rRNA
AAAACAGCGGGGAAAGAAGACCCTGTTGAGCTTGA	rRNA
AAAACAGCGGGGAAAGAAGACG	rRNA
AAAACAGCGGGGAAAGAAGTC	rRNA
AAAACAGCGGGGAAAGAAGTCCCTGTTGAGCTTGA	rRNA
AAAACAGCGGGGAAAGAG	rRNA
AAAACAGCGGGGAAAGAT	rRNA
AAAACAGCGGGGAAAGATG	rRNA
AAAACAGCGGGGAAAGG	rRNA
AAAACAGCGGGGAAAGT	rRNA
AAAACAGCGGGGAAAGTA	rRNA
AAAACAGCGGGGAAAGTAG	rRNA
AAAACAGCGGGGAAAGTAGAC	rRNA
AAAACAGCGGGGAAAGTAGACC	rRNA
AAAACAGCGGGGAAATA	gene
AAAACAGCGGGGAACG	rRNA
AAAACAGCGGGGAAGG	rRNA
AAAACAGCGGGGAAGGA	rRNA
AAAACAGCGGGGAAGGAA	rRNA
AAAACAGCGGGGAATG	rRNA
AAAACAGCGGGGACAGA	rRNA
AAAACAGCGGGGAGAG	rRNA
AAAACAGCGGGGATAG	rRNA
AAAACAGCGGGGATAGA	rRNA
AAAACAGCGGGGCAAG	rRNA
AAAACAGCGGGGGAAG	rRNA
AAAACAGCGGGGGAAGA	rRNA
AAAACAGCGGGGTAAGA	rRNA
AAAACAGCGGGTAAAGA	rRNA
AAAACAGCGTGGAAAG	rRNA
AAAACAGCGTGGAAAGA	rRNA
AAAACAGCGTTTATGG	intergenic
AAAACAGCTCGGAAAG	gene
AAAACAGCTCGTGGTGGA	gene
AAAACAGCTGGGAAAG	rRNA
AAAACAGCTGTCTTTAAGGTA	intergenic
AAAACAGGAAAGAGAATGAGTA	intergenic
AAAACAGGAAAGAGAATGAGTACA	intergenic
AAAACAGGAAAGAGAATGAGTACACA	intergenic
AAAACAGGAACGTAGACGCC	gene
AAAACAGGAAGAAGAGGATATTGGTA	gene
AAAACAGGAAGACAATC	gene
AAAACAGGAAGACCAATA	gene
AAAACAGGAAGTAGTGGTAGTTTAAATA	gene
AAAACAGGAGAGCCAAC	gene
AAAACAGGAGAGCCAACT	gene
AAAACAGGAGAGCCAACTA	gene
AAAACAGGAGAGCCAACTATT	gene
AAAACAGGAGAGCCAACTATTC	gene
AAAACAGGAGAGCCACCT	gene
AAAACAGGAGATGACGT	gene
AAAACAGGAGATGACGTT	gene
AAAACAGGAGATGACGTTGATA	gene
AAAACAGGAGATGACGTTGATAA	gene
AAAACAGGAGATGACGTTGATAAA	gene
AAAACAGGAGATGACGTTGATAAAG	gene
AAAACAGGAGATGACGTTGATAAAGA	gene
AAAACAGGAGGAAGAGG	unannotated
AAAACAGGAGGAAGCAGTTGAGGCA	gene
AAAACAGGAGGAAGCAGTTGAGGCAATA	gene
AAAACAGGAGGAGTCAGAGA	gene
AAAACAGGAGGCGATACATTTGTGACAACTTC	gene
AAAACAGGATATGATTGTGAGGAGACT	intergenic
AAAACAGGATATTGGGC	gene
AAAACAGGATCGGAAATGGTGTC	gene
AAAACAGGATCGGAAATGGTGTCAT	gene
AAAACAGGATCGGAAATGGTGTCATC	gene
AAAACAGGATTTTGGAAACGCT	gene
AAAACAGGATTTTGGAAACGCTAA	gene
AAAACAGGGAGGTTTTA	gene
AAAACAGGGGAGACAGATG	rRNA
AAAACAGGGGAGACAGATGATG	rRNA
AAAACAGGGGAGACAGATGATGC	rRNA
AAAACAGGGGAGACAGATGATGCT	rRNA
AAAACAGGGGAGACAGATGATGCTA	rRNA
AAAACAGGGGGGAAAG	rRNA
AAAACAGGGGGGAAAGA	unannotated
AAAACAGGGGGGAAAGAA	unannotated
AAAACAGGGGGGAAAGAAG	unannotated
AAAACAGGGGGGAAAGAAGACC	rRNA
AAAACAGGTAGTGACG	gene
AAAACAGGTAGTGACGAA	rRNA
AAAACAGGTAGTGACGAAA	rRNA
AAAACAGGTAGTGACGAAAA	rRNA
AAAACAGGTCGATTGGAAGACA	gene
AAAACAGGTCTGTGATGC	rRNA
AAAACAGGTCTGTGATGCC	rRNA
AAAACAGGTCTGTGATGCCC	rRNA
AAAACAGGTCTGTGATGCCCT	rRNA
AAAACAGGTTGAAGAAGGT	gene
AAAACAGTACGTGAAGGGGATGG	gene
AAAACAGTCTGGAGAGAAAACT	gene
AAAACAGTGACTATTGCTTACAAGGAGGAGG	gene
AAAACAGTGGAGACAGATGA	gene
AAAACAGTGGAGACAGATGATGCT	rRNA
AAAACAGTGGGAAGAACTTGAATC	gene
AAAACAGTGGGGAAAG	rRNA
AAAACAGTGTAGTACGC	gene
AAAACAGTTAGAAGAGATATTGCTACATATAATAA	gene
AAAACAGTTCGTGATATGATT	gene
AAAACAGTTCGTGATATGATTGAT	gene
AAAACAGTTCGTGATATGATTGATT	gene
AAAACAGTTCGTGATTTGATTGATA	gene
AAAACAGTTGATGGAGATATGG	gene
AAAACAGTTTCAAAGAGTTCAAT	gene
AAAACATAGCGGGTAAATTGAAT	intergenic
AAAACATAGGAGACAGATGATGCT	rRNA
AAAACATATCACTAAAG	intergenic
AAAACATATGCCGATCGTATGGGTGTTAGT	gene
AAAACATATTAAAAGTGAAAGGAGAAG	intergenic
AAAACATATTATACAAGAGGAGGACA	gene
AAAACATCACCACAAACATCATTGA	intergenic
AAAACATCAGAAGGAGCA	gene
AAAACATCGGGACCTTC	gene
AAAACATCGGGACCTTCAA	gene
AAAACATCGGGGAAAGAA	rRNA
AAAACATCGGGGAAAGAAG	rRNA
AAAACATGAAAGAGCTGT	gene
AAAACATGACAGATGGAAAGTAAAAGACAACAA	intergenic
AAAACATGACGTAACTGGGAGT	rRNA
AAAACATGAGAAGACACCATCAATAATT	gene
AAAACATGAGCGAGCTTGACC	intergenic
AAAACATGAGCGAGCTTGACCAATTGAGG	intergenic
AAAACATGATCAAGGGAGT	gene
AAAACATGCAGCATACCTCTC	gene
AAAACATGGAAATAATTGGTAGAA	intergenic
AAAACATGGAAGTGTATGC	intergenic
AAAACATGGAAGTGTATGCTATGTAAATGG	intergenic
AAAACATGGAAGTGTGTGCT	intergenic
AAAACATGGACGTTTTGTGGTA	gene
AAAACATGGCCTTGAAGAGGATGAGGTTGAAGCA	gene
AAAACATGTGAAGAAGTTGTTGAAT	intergenic
AAAACATGTGGAAAGAGCA	intergenic
AAAACATTAAGTAACTGGGAGTG	rRNA
AAAACATTACGTAACTGGGAG	rRNA
AAAACATTACGTAACTGGGAGC	rRNA
AAAACATTACGTAACTGGGAGT	rRNA
AAAACATTACGTAACTGGGAGTG	rRNA
AAAACATTACGTAACTGGGAGTGA	rRNA
AAAACATTACGTAACTGGGAGTGAA	rRNA
AAAACATTACGTAACTGGGAGTGAAA	rRNA
AAAACATTACGTAACTGGGAGTGAAAA	rRNA
AAAACATTACGTAACTGGGAGTGAAAAT	rRNA
AAAACATTACGTAACTGGGAGTGAAAATT	rRNA
AAAACATTACGTAACTGGGAGTGAAAATTGC	rRNA
AAAACATTACGTAACTGGGAGTGAAAATTGCA	rRNA
AAAACATTACGTCACTGGGAGTGAAAATTGCA	rRNA
AAAACATTAGATGAAGAAAGT	gene
AAAACATTAGGAGAGGGAACTTTTGGAACAGTT	gene
AAAACATTGAAGGCCCGTATTGATGG	gene
AAAACATTGAAGGCCCGTATTGATGGG	gene
AAAACATTGGATGTGGCATA	gene
AAAACATTGTGTAGAGATTGCTAACA	gene
AAAACCAAAAGAAGGTGTT	gene
AAAACCAAAGAAACATAAAAAGAGT	gene
AAAACCAAGAGCTGACTGT	gene
AAAACCAAGCGTAGCGTCGACAGGCCATT	intergenic
AAAACCAAGTGGCGATA	gene
AAAACCAATAAGACCAATAGTTAAACCTAAACC	gene
AAAACCAATCAGAAAACC	gene
AAAACCAATCAGAAAACCAGGACC	gene
AAAACCACCGATCAAGG	gene
AAAACCACTAGATCAAGTTAGAT	gene
AAAACCACTTCGTACGAGA	gene
AAAACCAGAAGACTTAGTT	gene
AAAACCAGAAGATTGGGATGATG	gene
AAAACCAGAAGGACCAGAAGAACC	gene
AAAACCAGAAGGACCAGAAGAACCAGA	gene
AAAACCAGAGCCAAAAAAACC	gene
AAAACCAGCGGGGAAA	rRNA
AAAACCAGCGGGGAAAG	rRNA
AAAACCAGCGGGGAAAGA	rRNA
AAAACCAGCTGAAGATATTCCAACA	gene
AAAACCAGCTGAAGATATTCCAACAAAGG	gene
AAAACCAGCTGGGCGTGAAGA	gene
AAAACCAGGAAGTTGCTCAATT	gene
AAAACCAGGAATGCACCATG	gene
AAAACCAGGAATTGAGCATGCTCATA	gene
AAAACCAGGACCAAAACC	gene
AAAACCAGGACCAAAACCAATAA	gene
AAAACCAGGACCAAAGAGACC	gene
AAAACCAGGACCAAAGAGACCAATT	gene
AAAACCAGGACCAAGAAGACC	gene
AAAACCAGGACCAAGAAGACCAG	gene
AAAACCAGGACCAAGAAGACCAGGACC	gene
AAAACCAGGGGAGTGTC	intergenic
AAAACCAGTAGGAGGAACT	gene
AAAACCATCAAAAATGGCAGATGTTTCAGAGTATC	gene
AAAACCATCGTCCGTAGTAGTAGT	gene
AAAACCATGTTGTGAGGAGAATGATGATCC	gene
AAAACCATTGGAAGGTGATGA	gene
AAAACCATTTATTGCTGAAGAGACAT	gene
AAAACCCAGAGGTCGGT	tRNA
AAAACCCAGTTTGAGC	gene
AAAACCCAGTTTGAGCA	intergenic
AAAACCCAGTTTGAGCT	gene
AAAACCCAGTTTGAGCTTAA	intergenic
AAAACCCAGTTTGAGT	gene
AAAACCGCGAAAAAAA	gene
AAAACCGGAGAAGAGACT	gene
AAAACCGGAGATTGCCA	gene
AAAACCGGAGGAGAGA	gene
AAAACCGGAGGAGTGACT	gene
AAAACCGGATGATGATGGTTTAG	gene
AAAACCGGATGATTTAGC	gene
AAAACCGGATGTTGCAAG	gene
AAAACCGTAAAAAAATGA	intergenic
AAAACCTAAACACGATATTGATGT	gene
AAAACCTAAACATGATATTGAAGC	gene
AAAACCTAAGGATTTGC	gene
AAAACCTACCTAGTAAGCAGAGCT	intergenic
AAAACCTAGTATGAACGTCTTTAC	gene
AAAACCTGGAATGAGACGTTGTACACAATTA	gene
AAAACCTGGATGGAAAGAGGGAACC	gene
AAAACCTTCAGAAGAGTTACATGCTGC	gene
AAAACGAAAGTTAGAGGT	rRNA
AAAACGAAGACTATTTAGCTGT	gene
AAAACGAAGTTTTGGGTCGTGCAATTGCTTCA	gene
AAAACGAATTGGAGGCCCACAACC	gene
AAAACGAATTTATTTAGCTGGAGCTTCATT	gene
AAAACGACCGGAGGTACAACGTCAACAT	gene
AAAACGACGCTCCAGAGGGGAAGGGAATGGTGTA	gene
AAAACGACTAGAGGAGTTTTATCTACATGATGCT	gene
AAAACGACTAGAGGAGTTTTATCTACATGATGCTA	gene
AAAACGAGCAAAACTGAAGATCA	gene
AAAACGAGCGAGACTTTTATGTTATA	rRNA
AAAACGAGCGAGACTTTTATGTTATATTAA	rRNA
AAAACGAGGAAGATCAATAAT	gene
AAAACGATATGGTGGTAGTTATTCAAATGATGATA	gene
AAAACGATGTGCTAGTTTTGTGGAGGAAGCCTGT	gene
AAAACGCAAGGGAGTTGC	gene
AAAACGCCAGGGTTGGAGAA	gene
AAAACGGAAAAAACAAA	unannotated
AAAACGGAAAATTGTGTGGAGCTACAGTTAAAGAT	gene
AAAACGGAAGGAGATGC	gene
AAAACGGAAGGAGGAAGA	unannotated
AAAACGGACAGAGATT	gene
AAAACGGACCAAGGAG	rRNA
AAAACGGACCAAGGAGT	rRNA
AAAACGGAGCTAAAGTC	gene
AAAACGGAGGAGACAGATG	rRNA
AAAACGGAGGAGACAGATGATGCT	rRNA
AAAACGGATAGAGGTG	gene
AAAACGGATAGAGGTGCCTTACTAAC	gene
AAAACGGATGAAGGAAGTGATGAT	gene
AAAACGGATGGAAGATGAAGT	intergenic
AAAACGGATTGGAAGAGTATT	gene
AAAACGGCGGGAGTAACTA	rRNA
AAAACGGCGGGAGTAACTATG	rRNA
AAAACGGCGGGGAAAG	rRNA
AAAACGGCGGGGAAAGA	rRNA
AAAACGGGAGAATGTAAAGGGAGT	gene
AAAACGGGAGACGATTTACGT	gene
AAAACGGGATGGTGGAGC	gene
AAAACGGGCAGCATGGGAAAA	intergenic
AAAACGGGGGAACAAT	gene
AAAACGGGGGAACAATT	intergenic
AAAACGGGGTGGATATACTTCTAGCGTCACTAA	gene
AAAACGGGTCTTGGTC	intergenic
AAAACGGGTTAAGCAAA	gene
AAAACGGTGAGTATGGATATATGTTGGAG	gene
AAAACGTAAGTCATTAGC	rRNA
AAAACGTACTGAGGAGTATC	gene
AAAACGTACTGAGGAGTATCA	gene
AAAACGTAGTGAGACA	intergenic
AAAACGTAGTGTTAGTCATGATAGAGGAAATATTA	gene
AAAACGTATATATGAAGATCATGAGA	gene
AAAACGTCATTCTGTAGCA	intergenic
AAAACGTCGCGCCACC	gene
AAAACGTCGTGAGACA	gene
AAAACGTCGTGAGAGA	gene
AAAACGTCGTTTGGAGGAACA	gene
AAAACGTCGTTTGGAGGAACAACA	gene
AAAACGTCTTCAAGATTGGGAAGAAG	gene
AAAACGTCTTGAAGAAATAGAAA	gene
AAAACGTCTTGTATGGGTACC	gene
AAAACGTGATGTTGGAGC	gene
AAAACGTGATGTTGGAGCT	gene
AAAACGTGGAATAGAAGGAGGAA	intergenic
AAAACGTGGCAGAAAGGC	gene
AAAACGTGGTGATTTTGATTTTCCTGATGATGA	gene
AAAACGTGTACTGTAGATCAAAAA	gene
AAAACGTTCTCGTGGATCTGCT	gene
AAAACGTTGGTTGTAGCA	intergenic
AAAACGTTTGGAAGAGCATGGTGCTA	gene
AAAACGTTTTGGTAGT	gene
AAAACTAAAGCTGGAAATTGTC	gene
AAAACTAATCGAGATCAGATAATAGAAGATTT	gene
AAAACTAATGTATAGAGG	intergenic
AAAACTAGAGCAACGCAATTTT	gene
AAAACTAGAGCTTCACCA	gene
AAAACTAGGGATGAAGTTGTTGT	gene
AAAACTAGTGGAGTTTATGAAGAGTTATGTCGTC	gene
AAAACTATATCTGTTTATA	gene
AAAACTATATTATGCATGGTAACATAAAT	rRNA
AAAACTATCATCTGGAGAGCATAC	intergenic
AAAACTATCCAACGTACTATTC	gene
AAAACTATGAGCCGTTTTCAATG	intergenic
AAAACTATGGAAATTGCTC	rRNA
AAAACTATGTTTCAAGAGCTCTTA	gene
AAAACTATGTTTCAAGAGCTCTTAA	gene
AAAACTCAAAGAGGACAGAA	rRNA
AAAACTCAGGAGCACA	intergenic
AAAACTCGGTGGTTCTATGGAAGATTC	gene
AAAACTCTGGTCGTGTA	intergenic
AAAACTGAAGGAGCTGA	gene
AAAACTGAAGGAGCTGAAAA	gene
AAAACTGAGGAGACAGATGATG	rRNA
AAAACTGAGGAGACAGATGATGCT	rRNA
AAAACTGATGGAAGAAAAGGTGGAACATTTGAT	gene
AAAACTGATTCAGAGG	gene
AAAACTGCATCATTAGACGTATC	gene
AAAACTGCCGTTGTCTACCCA	intergenic
AAAACTGCGGGGAAAG	rRNA
AAAACTGCGGGGAAAGA	rRNA
AAAACTGCTGGAGGGCA	gene
AAAACTGCTGTCGCTCCAAT	gene
AAAACTGGAAAAAGCAACACAGGTGGT	gene
AAAACTGGAAGTTGAATCAAAT	gene
AAAACTGGAGGAGGTG	gene
AAAACTGGAGGATTTATTGGTCA	gene
AAAACTGGCACGGACAAG	rRNA
AAAACTGGCACGGACAAGA	rRNA
AAAACTGGCACGGACAAGAG	rRNA
AAAACTGGCACGGACAAGAGG	rRNA
AAAACTGGCACGGACAAGAGGA	rRNA
AAAACTGTCTGGGGAATTTGGATA	gene
AAAACTGTGTGGGAAATT	gene
AAAACTGTTAGATTCGTTTAGGAAGTAATGCT	intergenic
AAAACTTAGATCTGGACAATT	gene
AAAACTTAGTACCGGAACAGA	gene
AAAACTTCGTGGTCAACGTGCCA	gene
AAAACTTCTTGGATCAAAAAG	gene
AAAACTTGAAGACATCTGCCCATC	gene
AAAACTTGAAGATGGAAGAACCCTTTC	gene
AAAACTTGAGGATGGAAG	gene
AAAACTTGAGTGAGGAGCAAC	gene
AAAACTTGAGTGAGGAGCAACA	gene
AAAACTTGATGAATGGAAA	gene
AAAACTTGATTGTGTAAATTAAAGG	intergenic
AAAACTTGCTCGTAGACGTCC	gene
AAAACTTGCTGAAGAAAAT	gene
AAAACTTGGAGAGTATATATCT	gene
AAAACTTGGATCTGGAGC	gene
AAAACTTGGATTGTTAGAAGTTCT	intergenic
AAAACTTGTCGCTGCACCAT	gene
AAAACTTGTTGAGGAACACGGGGAGG	gene
AAAACTTGTTGCAGCGCCAATA	gene
AAAACTTTAACTTCAAA	gene
AAAACTTTAGAGTCGT	rRNA
AAAACTTTCAACAACGG	intergenic
AAAACTTTCCTATCGGCGGCG	gene
AAAACTTTGATTTTAGGAGCCCAGCC	intergenic
AAAACTTTGGTTGGAGGATATCTAACA	intergenic
AAAACTTTTGTTGTAGAGAATGGTGTA	gene
AAAACTTTTTATGTCTTGAAAATGCTCG	gene
AAAAGAAAAAAAGTAGTGGT	gene
AAAAGAAAAAAAGTAGTGGTCC	gene
AAAAGAAAAAGAGGAGGA	unannotated
AAAAGAAAAAGAGGAGGAGAAGGAAAGTG	unannotated
AAAAGAAAAATTGATATTTCTAAATGGAAAGG	gene
AAAAGAAAACGACTTA	gene
AAAAGAAAAGAAAATTGTTG	gene
AAAAGAAAAGAAGAAGAAA	unannotated
AAAAGAAAAGAAGAAGAAATC	gene
AAAAGAAAAGAAGAATACGGAACTTAAC	gene
AAAAGAAAAGAAGAGGA	unannotated
AAAAGAAAAGAGAGAAGAGG	unannotated
AAAAGAAAAGCAATGGAAGGGTGTGAT	gene
AAAAGAAAAGCATTAGAG	gene
AAAAGAAAAGGAACAAGGG	unannotated
AAAAGAAAAGGAACAAGGGGATAAA	gene
AAAAGAAAAGGAACAAGGGGATAAAAATAAA	gene
AAAAGAAAAGGAAGAAAAAT	unannotated
AAAAGAAAAGGACAAGA	unannotated
AAAAGAAAATCGGAGGT	intergenic
AAAAGAAAATGAAGAGTCTGAAGGTCTTTATAC	gene
AAAAGAAAATGGAGCTGCCGC	gene
AAAAGAAAATGGTTGAAGC	gene
AAAAGAAACAGCGGAAA	gene
AAAAGAAACGTGAAGGTGCT	gene
AAAAGAAAGAAAGAGGTATACTAT	intergenic
AAAAGAAAGAGGAAGTAAATATTGGTAAACC	gene
AAAAGAAAGAGTAAAAAGAAA	unannotated
AAAAGAAAGAGTAGAACT	intergenic
AAAAGAAAGATGATATGTATT	gene
AAAAGAAAGATGCCGATTGAAATAGACA	intergenic
AAAAGAAAGATTTGAATAATGAGT	gene
AAAAGAAAGCGTACATTATC	gene
AAAAGAAAGGAAAGGAGGA	unannotated
AAAAGAAAGGAAAGGGAAC	unannotated
AAAAGAAAGGAAGGCTAAGG	gene
AAAAGAAAGGAATATGTTATTGACA	gene
AAAAGAAAGGAGAACAAC	gene
AAAAGAAAGGAGAGAGAAG	unannotated
AAAAGAAAGGAGGATGCTGAGACAATT	gene
AAAAGAAAGGATGAGGT	intergenic
AAAAGAAAGGGAAAGTCTG	gene
AAAAGAAAGGTAACAAAAGTCTTTTTAGATA	gene
AAAAGAAAGGTGATGAAT	gene
AAAAGAAAGGTTGAAGGAGAAC	gene
AAAAGAAAGTGAGACAGTCAATG	gene
AAAAGAAAGTGATGTTTGTTGGCTTCGATTGGAA	gene
AAAAGAAAGTGGTGAGGTAGATACTGATAAGTCT	gene
AAAAGAAAGTTAAGAGTGATGGACCTCAA	gene
AAAAGAAAGTTGGATGCGGCA	gene
AAAAGAAATAATGAAGCAGTTGTTAAGTCAAGA	gene
AAAAGAAATACAGAATTATA	intergenic
AAAAGAAATACGGAGA	gene
AAAAGAAATACTTTGTTGTCGTGACCAAATGATG	gene
AAAAGAAATAGCCGGTAT	gene
AAAAGAAATAGTTAAGGAAAAAAAA	gene
AAAAGAAATGAAGATTTAGATAA	gene
AAAAGAAATGAAGGAAGG	unannotated
AAAAGAAATGAGAGGATT	gene
AAAAGAAATGATAGAAGAAGGAGT	gene
AAAAGAAATGGAAGGT	gene
AAAAGAAATGTATGAAGAGGACA	gene
AAAAGAAATTAAACATGTTGGACAG	gene
AAAAGAAATTGGTATGGTTGAGT	gene
AAAAGAAATTGGTATGGTTGAGTTATGTC	gene
AAAAGAAATTTGAGCTT	tRNA
AAAAGAACAAAATATGAAGGAGG	gene
AAAAGAACAAAATTGT	gene
AAAAGAACACGCAAAA	gene
AAAAGAACACGCAAAAAGGAGAATGGCTCTTC	gene
AAAAGAACAGAAAGATGTCTGAACAAATG	intergenic
AAAAGAACAGATATAGCACGTC	gene
AAAAGAACAGGAAGATGATGAT	gene
AAAAGAACATGGAGATGTGGAGTAGAACATC	gene
AAAAGAACATGTATAGTTGATGG	gene
AAAAGAACCAAATGCAGGAGATGGTGGAGCAT	gene
AAAAGAACGCTCTCATTAGTTTAGTGTAAATTC	intergenic
AAAAGAACGGATATCTGAGTCA	intergenic
AAAAGAACGGATATCTGAGTCTA	intergenic
AAAAGAACGGGAAGCTCAGTTAAA	gene
AAAAGAACGGTGAAAA	gene
AAAAGAACGTAAATATAATG	gene
AAAAGAACGTATATGGAGGCCACATT	gene
AAAAGAACGTTATCAAAAGATTGGTGATAC	gene
AAAAGAACGTTTAGCTAAGCGTGCT	gene
AAAAGAACTATTGAAGAAA	gene
AAAAGAACTGATAGAGTTATGTCATTAGCTGATGC	gene
AAAAGAACTTCAAAAGGCATAC	gene
AAAAGAACTTTGCGAAGAG	gene
AAAAGAAGAAAGACCATCACT	gene
AAAAGAAGAAAGATAGATGTAAGCT	gene
AAAAGAAGAAAGTGATTCAGCAGATAAA	gene
AAAAGAAGAAATGGAAAAA	unannotated
AAAAGAAGAAGAAGGGAAG	unannotated
AAAAGAAGAAGAGGAAACAGAAGAAGAAAAAA	unannotated
AAAAGAAGAAGAGGAG	unannotated
AAAAGAAGAAGATACCCTGGAGACC	gene
AAAAGAAGAAGATAGTTATTATT	intergenic
AAAAGAAGAAGATATTGTTGATTATGATA	gene
AAAAGAAGAAGATGCTAAAGA	gene
AAAAGAAGAAGATTGATGATGG	gene
AAAAGAAGAAGATTGATGATGGAGAGGATAG	gene
AAAAGAAGAAGCTGATGTA	gene
AAAAGAAGAAGCTTTCCCACC	gene
AAAAGAAGAATAGGTCATGGGT	intergenic
AAAAGAAGAATCAAAAAGCGCC	gene
AAAAGAAGAATCAAAAAGCGCCT	gene
AAAAGAAGAATGTAAAGA	gene
AAAAGAAGAATGTTCTCGTTA	gene
AAAAGAAGAATTAGCTAGGCAATGTA	gene
AAAAGAAGACAGGAAAAGATATTAGATCAGACA	gene
AAAAGAAGACATCTTTATTTAAAACTTAATAAAA	intergenic
AAAAGAAGACCCTGTTGAGCTTG	rRNA
AAAAGAAGACCCTGTTGAGCTTGACTC	rRNA
AAAAGAAGACTAGAAC	gene
AAAAGAAGACTGTTGAAATGCA	gene
AAAAGAAGACTTGATGATGA	gene
AAAAGAAGACTTGATGATGATGA	gene
AAAAGAAGAGAAAAAGGA	unannotated
AAAAGAAGAGAAAGAAA	unannotated
AAAAGAAGAGAAATTTGACGAAAGTTT	intergenic
AAAAGAAGAGAACGTAGT	gene
AAAAGAAGAGAACTTCATGG	gene
AAAAGAAGAGAAGAGG	unannotated
AAAAGAAGAGAAGCAAACTGATGATG	gene
AAAAGAAGAGCACGTTCTG	gene
AAAAGAAGAGCCTTATAAC	intergenic
AAAAGAAGAGGAAACGAGA	unannotated
AAAAGAAGAGGAATCAGTTGAA	gene
AAAAGAAGAGGTAGAGGTTGTTA	gene
AAAAGAAGAGTTCAATATG	gene
AAAAGAAGATACTAATAGTGATG	gene
AAAAGAAGATGCTGGGTTTAAT	intergenic
AAAAGAAGATGTATATCACAAA	intergenic
AAAAGAAGATGTCCCTAT	gene
AAAAGAAGATGTTCAACAAATTGAA	gene
AAAAGAAGATTCTTAAAAGACAAC	gene
AAAAGAAGATTTAATTGTTTTGAGCTGTTGA	intergenic
AAAAGAAGCAAGTTCTGGAG	gene
AAAAGAAGCGACGACATCCT	gene
AAAAGAAGCGGCTGCTAACTATGC	gene
AAAAGAAGCTTTTGGTGCT	gene
AAAAGAAGGAACAGTAAGTAAAAGG	gene
AAAAGAAGGAAGCTGAAGAAGC	gene
AAAAGAAGGAAGTATGTCGACAAATTATATCACAA	gene
AAAAGAAGGACAAGATGTTAAAT	gene
AAAAGAAGGAGAAGAAGGTGAAGAA	unannotated
AAAAGAAGGAGAGAAG	unannotated
AAAAGAAGGAGCTTGTGTAAAA	intergenic
AAAAGAAGGAGGAGGG	unannotated
AAAAGAAGGAGGATGGGCAGTC	gene
AAAAGAAGGAGTGAAGA	unannotated
AAAAGAAGGATGAGCTCA	gene
AAAAGAAGGATTATTTAGGG	gene
AAAAGAAGGCGAAGTTTGGT	gene
AAAAGAAGGCTACTGATGGTGCTGGTGAATT	gene
AAAAGAAGGCTGTTAAAC	gene
AAAAGAAGGGCATTACC	gene
AAAAGAAGGGCATTACCAAATAATG	gene
AAAAGAAGGGTAGTTTC	gene
AAAAGAAGGGTGCATCTA	intergenic
AAAAGAAGGGTGCATCTAA	intergenic
AAAAGAAGGGTGCTGTT	gene
AAAAGAAGGGTGCTGTTGT	gene
AAAAGAAGGGTGCTGTTGTT	gene
AAAAGAAGGGTGCTGTTGTTGTTA	gene
AAAAGAAGGGTGCTGTTGTTGTTAA	gene
AAAAGAAGGGTGCTGTTGTTGTTAAAGATATT	gene
AAAAGAAGGTAAGAACAAATTTCAAGTTAACTT	intergenic
AAAAGAAGGTAGAAAAAGATGGT	gene
AAAAGAAGGTGAATTAGGAG	gene
AAAAGAAGGTGAATTAGGAGA	gene
AAAAGAAGGTTCTGATGAGCTTAAGCAAAGTGGTT	gene
AAAAGAAGTAAGTAGAAGGTTACCT	gene
AAAAGAAGTAGATTTTTCATTTCCATTGAATG	gene
AAAAGAAGTAGGTAGC	intergenic
AAAAGAAGTAGTGACGA	gene
AAAAGAAGTAGTTGTGATTTGTATCC	gene
AAAAGAAGTATCCTATGTCAAAT	gene
AAAAGAAGTCAATGGTTACAGTG	gene
AAAAGAAGTGATATTGTGTGG	gene
AAAAGAAGTGCAATTAATAAAAAAAACTAT	intergenic
AAAAGAAGTGGATTTGG	gene
AAAAGAAGTGGTAGTATAGACGAAA	gene
AAAAGAAGTGTTGTTGATGCTTTTCATACA	gene
AAAAGAAGTTAAGTGAGGGTA	intergenic
AAAAGAAGTTAGTGGATCAT	gene
AAAAGAAGTTCAAGGAAGTGTAGA	gene
AAAAGAAGTTCAATGGAAGAACG	gene
AAAAGAAGTTCGAGTAGTTTGGGATAAGAAAAA	gene
AAAAGAAGTTGATCCATTATTTT	gene
AAAAGAAGTTGGAAGCATTGCGTAAGGAGC	gene
AAAAGAAGTTGGAAGTTTTATTGGTAGAGGT	gene
AAAAGAAGTTTGAGCTTC	tRNA
AAAAGAAGTTTGAGCTTCCA	tRNA
AAAAGAATAACAGAAGAAGGGGAA	intergenic
AAAAGAATAATGGAAATGTATCAATGGCAT	gene
AAAAGAATACGATACGTCTCTAAAGCCTTC	intergenic
AAAAGAATACTCTTTACGGAACGACA	gene
AAAAGAATAGAATAAC	gene
AAAAGAATCAAAGATGAGGAGTATGTTAATGGA	gene
AAAAGAATCAAGAAGAAATGGAGAACC	gene
AAAAGAATCAAGACGATTTGAGT	intergenic
AAAAGAATCAGAGAATTGTGAACA	gene
AAAAGAATCATTGTGGAATTGC	gene
AAAAGAATCATTGTGGAATTGCA	gene
AAAAGAATCGCTAGAGA	intergenic
AAAAGAATGAGGAAGCTGATGTAGA	gene
AAAAGAATGAGGAAGGGGGA	unannotated
AAAAGAATGAGGATCAAGAGGAAGA	gene
AAAAGAATGGAGAATGTGGAAAAGATAAAAA	gene
AAAAGAATGGATAGACA	gene
AAAAGAATGGATAGTTACAGCT	gene
AAAAGAATGGCAGAGT	gene
AAAAGAATGGGAGAACAAGCTGTTC	gene
AAAAGAATGGGTAGAA	gene
AAAAGAATGGGTAGGAATGCTGATGAGGC	gene
AAAAGAATGGTCTGATCAGGAGACACT	gene
AAAAGAATGGTGAAGAAATTGTAGGGAA	gene
AAAAGAATGGTGGCCGTGGT	gene
AAAAGAATGGTTAGTTGT	gene
AAAAGAATGTAAGATATGTAACGTTATTAGTTGAT	gene
AAAAGAATGTAGATGGGGAGCAA	intergenic
AAAAGAATGTATGTGATGGTGCACCAATGAA	gene
AAAAGAATGTGAAATAAAAGATGG	gene
AAAAGAATGTGAGGCGAATGTTGAGGA	gene
AAAAGAATGTTCAAAGGAATG	gene
AAAAGAATTACTTTGTTGTCGT	gene
AAAAGAATTACTTTGTTGTCGTGAC	gene
AAAAGAATTAGAAGACAACT	gene
AAAAGAATTAGAAGAGAACCT	gene
AAAAGAATTAGAGCGTACAAAA	gene
AAAAGAATTAGGAGAAGAAAATT	gene
AAAAGAATTAGGGTAAAAAGAGATGA	gene
AAAAGAATTAGGTGGACT	gene
AAAAGAATTAGTTAATGACTTTTTGGAGG	gene
AAAAGAATTCTCGGTCAATTTGGAATCGTA	gene
AAAAGAATTGGATGAAGG	gene
AAAAGAATTGGCTCTCGAGAT	rRNA
AAAAGAATTGGCTCTGGAGAT	rRNA
AAAAGAATTGGCTCTT	rRNA
AAAAGAATTGGCTCTTG	rRNA
AAAAGAATTGGCTCTTGAG	rRNA
AAAAGAATTGGCTCTTGAGA	rRNA
AAAAGAATTGGCTCTTGAGAT	rRNA
AAAAGAATTGGCTCTTGAGATG	rRNA
AAAAGAATTGGCTCTTGAGATGT	rRNA
AAAAGAATTGGCTCTTGAGATGTA	rRNA
AAAAGAATTGGCTCTTGAGATGTAG	rRNA
AAAAGAATTGGCTCTTGAGATGTAGA	rRNA
AAAAGAATTGGCTCTTGAGATGTAGAT	rRNA
AAAAGAATTGGCTCTTGAGATGTAGATA	rRNA
AAAAGAATTGGCTCTTGAGATGTAGATAT	rRNA
AAAAGAATTGGCTCTTGAGATGTAGATATT	rRNA
AAAAGAATTGGCTCTTGAGATGTAGATATTC	rRNA
AAAAGAATTGGCTCTTGAGATGTAGATATTCG	rRNA
AAAAGAATTGGCTCTTGAGATGTAGATATTCGG	rRNA
AAAAGAATTGGCTCTTGAGATGTAGATATTCGGGT	rRNA
AAAAGAATTGGCTCTTGAGATGTAGTTATTCGGGT	rRNA
AAAAGAATTGGCTCTTGAGGTGTAGA	rRNA
AAAAGAATTGGCTCTTGAGT	rRNA
AAAAGAATTGGCTCTTGAGTTG	rRNA
AAAAGAATTGGCTCTTGAGTTGTA	rRNA
AAAAGAATTGGCTCTTGAGTTGTAGA	rRNA
AAAAGAATTGGCTCTTGAGTTGTAGATA	rRNA
AAAAGAATTGGCTCTTGAGTTGTAGATATTCGGG	rRNA
AAAAGAATTGGTTAGGGCTGTTGAAAA	gene
AAAAGAATTGTCCTATTTCGGTCTACAGAT	gene
AAAAGAATTTGTCCTGATGATA	gene
AAAAGAATTTGTCCTGATGATAGATTT	gene
AAAAGACACATGTGTTA	gene
AAAAGACACATGTGTTAA	gene
AAAAGACACGAGTTAGATA	intergenic
AAAAGACAGAGGCTATT	gene
AAAAGACAGCGTAGAAGTGCTACTAATGGACTATC	intergenic
AAAAGACAGCTATCGC	intergenic
AAAAGACATAGGAGGT	intergenic
AAAAGACATCAGGAATTGTTGGTTTAGCA	intergenic
AAAAGACATCTGCTGAGGT	gene
AAAAGACATTGAGAAGGAC	gene
AAAAGACCAGGACAAA	gene
[truncated: 518,298+ more rows]

## Sheet: GO_BP target genes
Enrichment FDR	nGenes	Pathway Genes	Fold Enrichment	Pathway	URL	Genes
1.41e-05	146	4287	1.57786	GO:0048731 System development	https://amigo.geneontology.org/amigo/term/GO:0048731	LDHA SLC4A7 ZIC2 SEZ6 CDON EFNB1 CHD8 BVES ADGRB2 ATXN1 CASZ1 TBR1 PRCP TACC2 HECW2 COL2A1 MEIS1 PTPRO NR4A2 ROBO4 ENAH PPP1R9A IGF2BP1 AGGF1 TRAK1 SLITRK2 SHTN1 PLXNA4 TP53BP1 SMOC2 FASLG SRSF6 DOCK1 TBC1D24 FBN1 PTPN9 CALR KDM7A MKS1 BCL3 SREBF1 MAP3K13 ADD2 FOSL2 ITCH LRP2 APOB B4GALT1 MTMR2 PLA2G3 CTSZ ZDHHC15 SIPA1L3 FBXW4 CTSC DDX6 CHD4 PHACTR1 WASF1 CHD5 CNTRL CRIPT SNX19 CIT DAW1 NKX2-2 H…
0.00070463	98	2764	1.64269	GO:0007399 Nervous system development	https://amigo.geneontology.org/amigo/term/GO:0007399	LDHA SLC4A7 ZIC2 SEZ6 CDON EFNB1 CHD8 ADGRB2 ATXN1 CASZ1 TBR1 TACC2 HECW2 MEIS1 PTPRO NR4A2 ROBO4 ENAH PPP1R9A IGF2BP1 TRAK1 SLITRK2 SHTN1 PLXNA4 DOCK1 TBC1D24 PTPN9 CALR KDM7A MKS1 MAP3K13 ADD2 LRP2 APOB MTMR2 PLA2G3 ZDHHC15 CTSC DDX6 CHD4 PHACTR1 WASF1 CHD5 CRIPT CIT NKX2-2 HERC2 MAS1 ITGB4 KDM6B SCN2A PCDH10 COL2A1 DIAPH3 DMRTA2 PTPRF SCN1A KDM6A ROM1 PCDH15 DPYSL5 CUL4B KCNB1 NFIA APBB2 FAT3 …
0.00070463	101	2868	1.63159	GO:0009653 Anatomical structure morphogenesis	https://amigo.geneontology.org/amigo/term/GO:0009653	PLEKHO1 FGF22 EFNB1 SIPA1L3 PRCP HECW2 MEIS1 CDH8 DOCK1 PTPRO ROBO4 ENAH FMNL3 AGGF1 FBN1 BRWD1 SLITRK2 SHTN1 PLXNA4 DDHD1 CD81 SMOC2 FASLG SRSF6 SNX2 MKS1 EHD2 CDON BCL3 MAP3K13 FOSL2 LRP2 APOB B4GALT1 MTMR2 PLA2G3 CTSZ ZDHHC15 FBXW4 UNC93B1 PHACTR1 BVES WASF1 ADGRB2 ITGB4 KDM6B HNF1A RC3H1 TBR1 SLC31A1 COL2A1 AFF3 LNPK KDM6A ROM1 PCDH15 ITPR1 EXT2 NR4A2 PALM2AKAP2 CDC42SE2 IGF2BP1 TBC1D24 NFIA …
0.00431118	46	1039	2.05121	GO:0000902 Cell morphogenesis	https://amigo.geneontology.org/amigo/term/GO:0000902	EFNB1 SIPA1L3 HECW2 CDH8 PTPRO ROBO4 ENAH FMNL3 BRWD1 SLITRK2 SHTN1 PLXNA4 SNX2 PLEKHO1 MAP3K13 FOSL2 LRP2 ZDHHC15 UNC93B1 PHACTR1 BVES WASF1 TBR1 PCDH15 ITPR1 NR4A2 PALM2AKAP2 CDC42SE2 IGF2BP1 TBC1D24 NFIA APBB2 FAT3 RAPH1 FOXG1 TRAK1 LHFPL5 SSH1 RREB1 STRIP2 SH3KBP1 DPYSL5 ANK3 ATP7A PTEN RPS6KA5
0.00576637	62	1604	1.79084	GO:0048699 Generation of neurons	https://amigo.geneontology.org/amigo/term/GO:0048699	SLC4A7 SEZ6 EFNB1 CASZ1 TBR1 HECW2 PTPRO NR4A2 ROBO4 ENAH PPP1R9A SLITRK2 SHTN1 PLXNA4 TBC1D24 PTPN9 CALR MKS1 CDON MAP3K13 LRP2 MTMR2 PLA2G3 ZDHHC15 DDX6 PHACTR1 WASF1 NKX2-2 HERC2 DIAPH3 DMRTA2 PTPRF MEIS1 ROM1 PCDH15 DPYSL5 CUL4B KCNB1 IGF2BP1 NFIA APBB2 FAT3 RAPH1 FOXG1 GSX2 TRAK1 CAMK1D KREMEN1 CCR4 KCNQ3 GPR173 LHFPL5 LRIG2 GIGYF2 TBC1D23 CHD5 CIT ANK3 ADGRV1 ATP7A PTEN RPS6KA5
0.00672549	59	1516	1.80311	GO:0030182 Neuron differentiation	https://amigo.geneontology.org/amigo/term/GO:0030182	SLC4A7 SEZ6 EFNB1 CASZ1 TBR1 HECW2 PTPRO NR4A2 ROBO4 ENAH PPP1R9A SLITRK2 SHTN1 PLXNA4 TBC1D24 PTPN9 CALR MKS1 CDON MAP3K13 LRP2 MTMR2 PLA2G3 ZDHHC15 DDX6 PHACTR1 WASF1 NKX2-2 HERC2 DIAPH3 DMRTA2 PTPRF MEIS1 ROM1 PCDH15 DPYSL5 CUL4B KCNB1 IGF2BP1 NFIA APBB2 FAT3 RAPH1 FOXG1 GSX2 TRAK1 CAMK1D KREMEN1 KCNQ3 LHFPL5 LRIG2 GIGYF2 TBC1D23 CHD5 ANK3 ADGRV1 ATP7A PTEN RPS6KA5
0.0309646	37	848	2.0215	GO:0060322 Head development	https://amigo.geneontology.org/amigo/term/GO:0060322	LDHA CHD8 TBR1 TACC2 MEIS1 MKS1 SEZ6 CDON LRP2 PHACTR1 MAS1 KDM6B SCN2A COL2A1 DIAPH3 DMRTA2 NR4A2 IGF2BP1 C2CD3 HOXB2 FOXG1 GSX2 PAX5 POU3F3 PLXNA4 TAF1 TBC1D23 KDM7A CHD5 ATXN1 SHROOM2 ATP7A PTEN NCOA6 GRIN2D ZIC2 NKX2-2
0.0465494	117	3919	1.38318	GO:0006351 DNA-templated transcription	https://amigo.geneontology.org/amigo/term/GO:0006351	ZNF195 KDM7A WIZ YAF2 POU2F2 ZIC2 SP100 TP53BP1 BCL3 SREBF1 FOSL2 KAT6A ZBTB25 ZNF268 ZFHX4 RPS6KA5 CHD8 KLF8 IKBKB MED13 STAT1 DR1 RREB1 ATXN1 NKX2-2 CASZ1 HNF1A TBR1 DMRTA2 POU2F1 GABPB2 MEIS1 POLR2D TAF1 ZNF462 NR6A1 PPRC1 ZNF827 NR4A2 MIDEAS NFIA APBB2 NSD1 STAT2 ZNF318 ZNF554 BNC2 FOXG1 NFATC2IP ZNF48 MED14 ZBTB37 BRWD1 ZBTB3 ZNF529 PAX5 ZNF655 PHF2 ZNF583 NCOA6 ZNF652 POU3F3 ZNF814 ZNF805 V…
0.0465494	112	3755	1.3819	GO:0006355 Regulation of DNA-templated transcription	https://amigo.geneontology.org/amigo/term/GO:0006355	ZNF195 KDM7A WIZ YAF2 POU2F2 ZIC2 SP100 TP53BP1 BCL3 SREBF1 FOSL2 KAT6A ZBTB25 ZNF268 ZFHX4 RPS6KA5 CHD8 KLF8 IKBKB MED13 STAT1 RREB1 ATXN1 NKX2-2 CASZ1 HNF1A TBR1 DMRTA2 POU2F1 GABPB2 MEIS1 ZNF462 NR6A1 PPRC1 ZNF827 NR4A2 MIDEAS NFIA APBB2 NSD1 STAT2 ZNF318 ZNF554 BNC2 FOXG1 NFATC2IP ZNF48 MED14 ZBTB37 BRWD1 ZBTB3 ZNF529 PAX5 ZNF655 PHF2 ZNF583 NCOA6 ZNF652 POU3F3 ZNF814 ZNF805 VGLL3 ZNF99 ZNF89…
0.0465494	88	2777	1.46817	GO:0006357 Regulation of transcription by RNA polymerase II	https://amigo.geneontology.org/amigo/term/GO:0006357	KDM7A WIZ POU2F2 ZIC2 SP100 TP53BP1 BCL3 SREBF1 FOSL2 KAT6A ZBTB25 ZNF268 ZFHX4 KLF8 IKBKB MED13 STAT1 RREB1 ATXN1 NKX2-2 CASZ1 HNF1A TBR1 DMRTA2 POU2F1 GABPB2 MEIS1 ZNF462 NR6A1 PPRC1 ZNF827 NR4A2 MIDEAS NFIA STAT2 ZNF554 FOXG1 NFATC2IP ZNF48 MED14 ZBTB37 BRWD1 ZBTB3 ZNF529 PAX5 ZNF655 PHF2 ZNF583 NCOA6 ZNF652 POU3F3 ZNF814 ZNF805 VGLL3 ZNF99 ZNF891 SUPT20HL2 POU5F2 ZNF10 ZNF587B ZNF2 DR1 FASLG …
0.0465494	92	2929	1.45525	GO:0006366 Transcription by RNA polymerase II	https://amigo.geneontology.org/amigo/term/GO:0006366	KDM7A WIZ POU2F2 ZIC2 SP100 TP53BP1 BCL3 SREBF1 FOSL2 KAT6A ZBTB25 ZNF268 ZFHX4 KLF8 IKBKB MED13 STAT1 DR1 RREB1 ATXN1 NKX2-2 CASZ1 HNF1A TBR1 DMRTA2 POU2F1 GABPB2 MEIS1 POLR2D TAF1 ZNF462 NR6A1 PPRC1 ZNF827 NR4A2 MIDEAS NFIA STAT2 ZNF554 FOXG1 NFATC2IP ZNF48 MED14 ZBTB37 BRWD1 ZBTB3 ZNF529 PAX5 ZNF655 PHF2 ZNF583 NCOA6 ZNF652 POU3F3 ZNF814 ZNF805 VGLL3 ZNF99 ZNF891 SUPT20HL2 POU5F2 ZNF10 ZNF587B…
0.0465494	137	4797	1.32318	GO:0006810 Transport	https://amigo.geneontology.org/amigo/term/GO:0006810	CACNA1G EHD2 SLC4A7 TBC1D23 EPN1 ERLEC1 LRP2 APOB SLC7A8 SNAP23 PRELID3B GLRA2 NUTF2 ABCC1 SLC6A2 RAB5C UNC93B1 SLC6A12 GNPTAB VAMP8 DNAJC15 HNRNPA2B1 WIPF3 CCDC91 AP5S1 NUP214 SNX9 SAG DYSF SLC19A3 SCN2A PLCE1 FCGR2A SCN1A RUBCN ITPR1 KCNMA1 WHAMM SLC34A2 COLEC12 KCNB1 STX5 STXBP4 CACNG2 ABCA3 RAB31 SH3TC2 REPS2 SLCO4C1 CHMP6 TRAK1 KCNQ3 MYO5A SIRPA IPO9 RYR3 SNX2 VAMP2 CAMK2D AKAP6 CLCN6 BCL3 O…
0.0465494	34	795	1.98144	GO:0007420 Brain development	https://amigo.geneontology.org/amigo/term/GO:0007420	LDHA CHD8 TBR1 TACC2 MEIS1 SEZ6 CDON LRP2 PHACTR1 MAS1 KDM6B SCN2A DMRTA2 NR4A2 IGF2BP1 C2CD3 HOXB2 FOXG1 GSX2 PAX5 POU3F3 PLXNA4 TAF1 TBC1D23 KDM7A CHD5 ATXN1 SHROOM2 ATP7A PTEN NCOA6 GRIN2D ZIC2 NKX2-2
0.0465494	112	3758	1.3808	GO:0010646 Regulation of cell communication	https://amigo.geneontology.org/amigo/term/GO:0010646	TRIM38 SEZ6 FGF22 CHD8 EMD GRIN2D PDE10A GRK7 FASLG SEC14L1 SAG DYSF TMEM127 TLE3 GRIK4 PTPRO SHKBP1 HIF1AN STXBP4 CACNG2 SH3TC2 PTEN SHISA2 SHISA6 TRIM59 CAMK2D MARK3 ITCH PLA2G3 IKBKB CD81 SMOC2 PTGIS NAGK OASL MORN3 BRD4 RUBCN TAF1 ITPR1 CDC42SE2 PSCA ADAM9 OTUD3 CALR CHP1 AVPR1B GIGYF2 PEG10 OTUD7B MKS1 CDON ARFGEF1 SREBF1 LRP2 OPRK1 SSH1 ZC3HC1 GLRA2 SIPA1L3 FBXL20 CTSC WASF1 ERBIN AGO3 HERC…
0.0465494	65	1859	1.61995	GO:0022008 Neurogenesis	https://amigo.geneontology.org/amigo/term/GO:0022008	SLC4A7 SEZ6 EFNB1 CASZ1 TBR1 HECW2 PTPRO NR4A2 ROBO4 ENAH PPP1R9A TRAK1 SLITRK2 SHTN1 PLXNA4 TBC1D24 PTPN9 CALR MKS1 CDON MAP3K13 LRP2 MTMR2 PLA2G3 ZDHHC15 DDX6 PHACTR1 WASF1 NKX2-2 HERC2 ITGB4 DIAPH3 DMRTA2 PTPRF MEIS1 ROM1 PCDH15 DPYSL5 CUL4B KCNB1 IGF2BP1 NFIA APBB2 FAT3 NAV2 SH3TC2 RAPH1 FOXG1 GSX2 CAMK1D KREMEN1 CCR4 KCNQ3 GPR173 LHFPL5 LRIG2 GIGYF2 TBC1D23 CHD5 CIT ANK3 ADGRV1 ATP7A PTEN RP…
0.0465494	59	1699	1.60889	GO:0030030 Cell projection organization	https://amigo.geneontology.org/amigo/term/GO:0030030	MKS1 EHD2 SEZ6 EFNB1 CEP89 TBR1 HECW2 PTPRO ROBO4 ENAH PPP1R9A C2CD3 CFAP65 SLITRK2 SHTN1 PLXNA4 FMNL3 TBC1D24 PTPN9 SNX2 PLEKHO1 MAP3K13 LRP2 PLA2G3 ZDHHC15 PHACTR1 WASF1 FAM98A DAW1 ITGB4 DIAPH3 PTPRF PCDH15 NR4A2 CUL4B IGF2BP1 APBB2 ATP7A FAT3 RAPH1 FOXG1 TRAK1 CAMK1D KREMEN1 LHFPL5 LRIG2 NUDCD3 TESK1 RREB1 PLCE1 WHAMM DPYSL5 TBC1D23 MTMR2 ANK3 ADGRV1 PTEN DNAAF10 RPS6KA5
0.0465494	136	4782	1.31764	GO:0030154 Cell differentiation	https://amigo.geneontology.org/amigo/term/GO:0030154	PLEKHO1 SLC4A7 SEZ6 FGF22 SPEG OSTM1 EFNB1 TDRD1 SIPA1L3 BVES NKX2-2 CASZ1 TBR1 HECW2 DMRTA2 MEIS1 DOCK1 PTPRO NR4A2 ROBO4 ENAH PPP1R9A KRT6C CFAP65 TRAK1 KRT6B SLITRK2 SHTN1 TMEM120B TMEM120A NHSL2 KRT6A PLXNA4 KAT6A APOB PLA2G3 TBC1D24 FBN1 PTPN9 CALR NCOA6 MKS1 EHD2 POU2F2 ZIC2 CDON BCL3 SREBF1 MAP3K13 ADD2 FOSL2 LRP2 B4GALT1 MTMR2 ZNF268 EMD ZDHHC15 USP42 DDX6 CD81 PHACTR1 WASF1 CHD5 FASLG CN…
0.0465494	3	6	23.1653	GO:0031581 Hemidesmosome assembly	https://amigo.geneontology.org/amigo/term/GO:0031581	DST ITGB4 LAMA3
0.0465494	136	4788	1.31599	GO:0032774 RNA biosynthetic process	https://amigo.geneontology.org/amigo/term/GO:0032774	SMN1 SMN2 ZNF195 KDM7A WIZ YAF2 POU2F2 ZIC2 SP100 TP53BP1 RRP15 BCL3 SREBF1 ZNF638 FOSL2 KAT6A ZBTB25 ZNF268 ZFHX4 TDRD1 RPS6KA5 CHD8 KLF8 INTS6 IKBKB MED13 CPSF6 STAT1 DR1 PTBP2 HNRNPA2B1 SRSF6 RREB1 ATXN1 NKX2-2 TRMT5 CASZ1 HNF1A SRPK2 TBR1 DMRTA2 POU2F1 GABPB2 MEIS1 POLR2D TAF1 ZNF462 NR6A1 PPRC1 QTRT2 ZNF827 NR4A2 MIDEAS SON NFIA APBB2 NSD1 CPSF2 STAT2 ZNF318 ZNF554 BNC2 FOXG1 NFATC2IP ZNF48 …
0.0465494	46	1233	1.72848	GO:0048666 Neuron development	https://amigo.geneontology.org/amigo/term/GO:0048666	SLC4A7 SEZ6 EFNB1 TBR1 HECW2 PTPRO ROBO4 ENAH PPP1R9A SLITRK2 SHTN1 PLXNA4 TBC1D24 PTPN9 MKS1 MAP3K13 LRP2 MTMR2 PLA2G3 ZDHHC15 PHACTR1 WASF1 PTPRF ROM1 PCDH15 NR4A2 CUL4B KCNB1 IGF2BP1 APBB2 FAT3 RAPH1 FOXG1 TRAK1 CAMK1D KREMEN1 KCNQ3 LHFPL5 LRIG2 DPYSL5 TBC1D23 ANK3 ADGRV1 ATP7A PTEN RPS6KA5
0.0465494	136	4783	1.31737	GO:0048869 Cellular developmental process	https://amigo.geneontology.org/amigo/term/GO:0048869	PLEKHO1 SLC4A7 SEZ6 FGF22 SPEG OSTM1 EFNB1 TDRD1 SIPA1L3 BVES NKX2-2 CASZ1 TBR1 HECW2 DMRTA2 MEIS1 DOCK1 PTPRO NR4A2 ROBO4 ENAH PPP1R9A KRT6C CFAP65 TRAK1 KRT6B SLITRK2 SHTN1 TMEM120B TMEM120A NHSL2 KRT6A PLXNA4 KAT6A APOB PLA2G3 TBC1D24 FBN1 PTPN9 CALR NCOA6 MKS1 EHD2 POU2F2 ZIC2 CDON BCL3 SREBF1 MAP3K13 ADD2 FOSL2 LRP2 B4GALT1 MTMR2 ZNF268 EMD ZDHHC15 USP42 DDX6 CD81 PHACTR1 WASF1 CHD5 FASLG CN…
0.0465494	120	4046	1.37412	GO:0051252 Regulation of rna metabolic process	https://amigo.geneontology.org/amigo/term/GO:0051252	ZNF195 KDM7A WIZ YAF2 POU2F2 ZIC2 SP100 TP53BP1 BCL3 SREBF1 FOSL2 KAT6A ZBTB25 ZNF268 ZFHX4 RPS6KA5 CHD8 KLF8 IKBKB MED13 STAT1 RREB1 ATXN1 NKX2-2 CASZ1 HNF1A SRPK2 RC3H1 TBR1 DMRTA2 POU2F1 GABPB2 MEIS1 ZNF462 NR6A1 PPRC1 ZNF827 NR4A2 MIDEAS SON IGF2BP1 NFIA APBB2 NSD1 STAT2 ZNF318 ZNF554 BNC2 FOXG1 NFATC2IP ZNF48 MED14 ZBTB37 BRWD1 ZBTB3 ZNF529 PAX5 ZNF655 PHF2 ZNF583 NCOA6 ZNF652 POU3F3 ZNF814 …
0.0465494	4	15	12.3548	GO:0051608 Histamine transport	https://amigo.geneontology.org/amigo/term/GO:0051608	PLA2G3 SLC29A4 SNAP23 VAMP8
0.0465494	4	12	15.4436	GO:0098976 Excitatory chemical synaptic transmission	https://amigo.geneontology.org/amigo/term/GO:0098976	SSH1 KCNQ3 SHISA6 GRIN2D
0.0465494	58	1654	1.62465	GO:0120036 Plasma membrane bounded cell projection organization	https://amigo.geneontology.org/amigo/term/GO:0120036	MKS1 EHD2 SEZ6 EFNB1 CEP89 TBR1 HECW2 PTPRO ROBO4 ENAH PPP1R9A C2CD3 CFAP65 SLITRK2 SHTN1 PLXNA4 FMNL3 TBC1D24 PTPN9 SNX2 PLEKHO1 MAP3K13 LRP2 PLA2G3 ZDHHC15 PHACTR1 WASF1 FAM98A DAW1 ITGB4 PTPRF PCDH15 NR4A2 CUL4B IGF2BP1 APBB2 ATP7A FAT3 RAPH1 FOXG1 TRAK1 CAMK1D KREMEN1 LHFPL5 LRIG2 NUDCD3 TESK1 RREB1 PLCE1 WHAMM DPYSL5 TBC1D23 MTMR2 ANK3 ADGRV1 PTEN DNAAF10 RPS6KA5
0.0465494	112	3776	1.37421	GO:2001141 Regulation of RNA biosynthetic process	https://amigo.geneontology.org/amigo/term/GO:2001141	ZNF195 KDM7A WIZ YAF2 POU2F2 ZIC2 SP100 TP53BP1 BCL3 SREBF1 FOSL2 KAT6A ZBTB25 ZNF268 ZFHX4 RPS6KA5 CHD8 KLF8 IKBKB MED13 STAT1 RREB1 ATXN1 NKX2-2 CASZ1 HNF1A TBR1 DMRTA2 POU2F1 GABPB2 MEIS1 ZNF462 NR6A1 PPRC1 ZNF827 NR4A2 MIDEAS NFIA APBB2 NSD1 STAT2 ZNF318 ZNF554 BNC2 FOXG1 NFATC2IP ZNF48 MED14 ZBTB37 BRWD1 ZBTB3 ZNF529 PAX5 ZNF655 PHF2 ZNF583 NCOA6 ZNF652 POU3F3 ZNF814 ZNF805 VGLL3 ZNF99 ZNF89…
0.0467623	41	1064	1.7853	GO:0031175 Neuron projection development	https://amigo.geneontology.org/amigo/term/GO:0031175	SEZ6 EFNB1 TBR1 HECW2 PTPRO ROBO4 ENAH PPP1R9A SLITRK2 SHTN1 PLXNA4 TBC1D24 PTPN9 MKS1 MAP3K13 LRP2 PLA2G3 ZDHHC15 PHACTR1 WASF1 PTPRF PCDH15 NR4A2 CUL4B IGF2BP1 APBB2 FAT3 RAPH1 FOXG1 TRAK1 CAMK1D KREMEN1 LHFPL5 LRIG2 DPYSL5 TBC1D23 ANK3 ADGRV1 ATP7A PTEN RPS6KA5

## Sheet: GO_MF target genes
Enrichment FDR	nGenes	Pathway Genes	Fold Enrichment	Pathway	URL	Genes
0.0346105	142	4951	1.32881	GO:0043169 Cation binding	https://amigo.geneontology.org/amigo/term/GO:0043169	NUCB2 PITPNM2 DYSF ITPR1 ATP7A CALR KDM7A LRP2 KAT6A B4GALT1 GLRA2 NT5C1A CLYBL SRPK2 SLC31A1 SORD SLC34A2 ADGRV1 NSD1 HIF1AN FBN1 ARIH1 DRG1 CHP1 PHF2 ZNF195 SPRTN WIZ MBTPS2 YAF2 EHD2 ZIC2 GNAI3 SP100 MCM2 MAP3K13 ZNF638 MAST2 LPCAT2 ZBTB25 ZNF268 ZFHX4 ZC3HC1 TDRD1 PCDH11Y PLA2G3 DDHD1 RPS6KA5 PCDH11X KLF8 ZDHHC15 SLC6A2 TESK1 DRG2 ALOX12 CHD4 GNPTAB TRIM38 PDE10A SMOC2 CHD5 MUC5B NEK9 CIT PTG…
0.0346105	142	4848	1.35705	GO:0046872 Metal ion binding	https://amigo.geneontology.org/amigo/term/GO:0046872	NUCB2 DYSF ITPR1 ATP7A CALR KDM7A LRP2 KAT6A B4GALT1 PITPNM2 NT5C1A CLYBL SRPK2 SLC31A1 SORD SLC34A2 ADGRV1 NSD1 HIF1AN FBN1 ARIH1 DRG1 CHP1 PHF2 ZNF195 SPRTN WIZ MBTPS2 YAF2 EHD2 ZIC2 GNAI3 SP100 MCM2 MAP3K13 ZNF638 MAST2 LPCAT2 ZBTB25 ZNF268 ZFHX4 ZC3HC1 TDRD1 PCDH11Y PLA2G3 DDHD1 RPS6KA5 GLRA2 PCDH11X KLF8 ZDHHC15 SLC6A2 TESK1 DRG2 ALOX12 CHD4 GNPTAB TRIM38 PDE10A SMOC2 CHD5 MUC5B NEK9 CIT PTG…
0.0346105	3	5	27.7984	GO:0071558 Histone h3k27me2/h3k27me3 demethylase activity	https://amigo.geneontology.org/amigo/term/GO:0071558	KDM6B KDM6A KDM7A
0.0418535	14	207	3.13348	GO:0140030 Modification-dependent protein binding	https://amigo.geneontology.org/amigo/term/GO:0140030	SPRTN UFD1 CBX5 OTUD7B MSL3 KDM7A TP53BP1 CHD8 CHD5 BRD4 TAF1 ANKRD13D PHF2 NPLOC4
0.043499	23	466	2.28671	GO:0004674 Protein serine/threonine kinase activity	https://amigo.geneontology.org/amigo/term/GO:0004674	IKBKB TAF1 MAP4K5 DAPK2 MAP3K13 MARK3 MAST2 RPS6KA5 TESK1 MAPK10 GRK7 SRPK2 CAMK2D LRRK1 CAMK1D TLK1 PDK3 NEK9 SPEG CIT RSKR BRD4 PPM1D
0.0472508	8	80	4.63307	GO:0035064 Methylated histone binding	https://amigo.geneontology.org/amigo/term/GO:0035064	CBX5 MSL3 KDM7A TP53BP1 CHD8 CHD5 PHF2 TAF1
0.0472508	23	483	2.20622	GO:0046873 Metal ion transmembrane transporter activity	https://amigo.geneontology.org/amigo/term/GO:0046873	CACNA1G SLC4A7 SLC6A2 SLC6A12 SCN2A SCN1A CNNM2 GRIK4 ITPR1 CACNA2D4 KCNMA1 SLC34A2 KCNB1 ATP7A CACNG2 KCNQ3 RYR3 GRIN2D SLC31A1 CHP1 TRPC4AP SLC41A2 SHROOM2
0.0472508	8	82	4.52007	GO:0140034 Methylation-dependent protein binding	https://amigo.geneontology.org/amigo/term/GO:0140034	CBX5 MSL3 KDM7A TP53BP1 CHD8 CHD5 PHF2 TAF1

## Sheet: GO_CC target genes
Enrichment FDR	nGenes	Pathway Genes	Fold Enrichment	Pathway	URL	Genes
0.000800823	145	4670	1.43853	GO:0005654 Nucleoplasm	https://amigo.geneontology.org/amigo/term/GO:0005654	ZBTB25 RPS6KA5 CHD8 CHD4 TRIM38 CHD5 SRSF6 KDM6B OASL AFF3 POLR2D KDM6A TAF1 MIDEAS EMSY ZNF318 SMN1 ZBTB37 NCOA6 PRR13 SMN2 KDM7A DNAJC11 SPRTN WIZ YAF2 POU2F2 LRRC7 ZIC2 GNAI3 ARFGEF1 SP100 TP53BP1 BCL3 MCM2 NCBP3 ZNF638 FOSL2 ITCH OPRK1 KAT6A ZC3HC1 SNAP23 CBX5 EMD KLF8 INTS6 NUTF2 EIF3E SIPA1L3 MED13 DRG2 MAPK10 CTSC FNBP4 CPSF6 ERBIN STAT1 DR1 YLPM1 KANSL1 NUP43 HNRNPA2B1 CCDC91 RREB1 ATXN1 …
0.00237382	4	7	26.4747	GO:0030056 Hemidesmosome	https://amigo.geneontology.org/amigo/term/GO:0030056	DST ERBIN ITGB4 LAMA3
0.00464853	55	1423	1.79071	GO:0043005 Neuron projection	https://amigo.geneontology.org/amigo/term/GO:0043005	SEZ6 OPRK1 GLRA2 SLC6A2 CRIPT SAG CAMK2D CDH8 ANK3 ROBO4 KCNB1 PPP1R9A ADGRV1 TRAK1 SHTN1 SHISA6 GIGYF2 MARK3 GARS1 PCDH15 PTPN9 SMN1 SLITRK2 SMN2 SLC4A7 LRP2 SSH1 MTMR2 SNAP23 STAT1 ADCY4 HNF1A SCN2A PTPRF SCN1A SH3KBP1 ROM1 PTPRO DST DPYSL5 IGF2BP1 CYGB CYBB ATP7A FAT3 CACNG2 PTEN KCNQ3 LHFPL5 LRIG2 TBC1D24 APBB2 VAMP2 MYO5A GRK7
0.010377	84	2572	1.51313	GO:0042995 Cell projection	https://amigo.geneontology.org/amigo/term/GO:0042995	MKS1 PLEKHO1 SEZ6 OPRK1 GLRA2 SLC6A2 SLC6A12 WASF1 CEP104 CRIPT CEP89 SAG TTLL4 CAMK2D CDH8 ANK3 ROBO4 KCNB1 PPP1R9A ADGRV1 PTEN CFAP65 TRAK1 SHTN1 SHISA6 GIGYF2 MARK3 B4GALT1 SLC7A8 PCDH11Y GARS1 CNTRL PLCE1 PCDH15 PTPN9 SMN1 SLITRK2 MYO5A SMN2 SLC4A7 LRP2 SSH1 MTMR2 SNAP23 TESK1 BVES STAT1 DAW1 ADCY4 SNX9 HNF1A SCN2A DIAPH3 SORD PTPRF SCN1A SH3KBP1 GRIK4 ROM1 PTPRO DST ENAH DPYSL5 CDC42SE2 IGF2…
0.010377	19	329	2.67563	GO:0045178 Basal part of cell	https://amigo.geneontology.org/amigo/term/GO:0045178	SLC4A7 ABCC1 SLCO4C1 B4GALT1 SLC7A8 MLC1 CD81 ERBIN ANK3 SLC29A4 ATP7A SLC6A12 ITGB4 SLC31A1 PRCP CNNM2 CDH16 ADAM9 DST
0.010377	63	1786	1.63428	GO:0045202 Synapse	https://amigo.geneontology.org/amigo/term/GO:0045202	SEZ6 ADD2 EFNB1 GLRA2 SLC6A2 GRIN2D DYSF GRIK4 CDH8 PTPRO KCNMA1 KCNB1 PPP1R9A CACNG2 SLITRK2 SHISA6 OSBPL2 PCDH15 DOCK1 CACNA1G OPRK1 SSH1 SNAP23 TDRD1 ZDHHC15 EIF3E SIPA1L3 FBXL20 RAB5C SLC6A12 CHD4 PHACTR1 WASF1 ERBIN FGF12 CRIPT CEP89 GPSM2 SNX9 SRPK2 SCN2A PCDH10 DIAPH3 SH3KBP1 CNNM2 ITPR1 ANK3 ENAH DPYSL5 IGF2BP1 TBC1D24 SLC29A4 ATP7A CPSF2 PTEN CALR KCNQ3 VAMP2 PLXNA4 UBA52 MTMR2 APBB2
0.010377	80	2449	1.51346	GO:0120025 Plasma membrane bounded cell projection	https://amigo.geneontology.org/amigo/term/GO:0120025	MKS1 PLEKHO1 SEZ6 OPRK1 GLRA2 SLC6A2 WASF1 CEP104 CRIPT CEP89 SAG TTLL4 CAMK2D CDH8 ANK3 ROBO4 KCNB1 PPP1R9A ADGRV1 CFAP65 TRAK1 SHTN1 SHISA6 GIGYF2 MARK3 B4GALT1 SLC7A8 PCDH11Y GARS1 CNTRL PLCE1 PCDH15 PTPN9 SMN1 SLITRK2 MYO5A SMN2 SLC4A7 LRP2 SSH1 MTMR2 SNAP23 TESK1 BVES STAT1 DAW1 ADCY4 SNX9 HNF1A SCN2A SORD PTPRF SCN1A SH3KBP1 ROM1 PTPRO DST ENAH DPYSL5 IGF2BP1 CYGB NAXE CYBB ATP7A FAT3 CACNG…
0.0110909	52	1417	1.70021	GO:0098590 Plasma membrane region	https://amigo.geneontology.org/amigo/term/GO:0098590	PLEKHO1 SLC4A7 LRP2 EFNB1 ABCC1 SLC6A2 GRIN2D SHROOM2 GRIK4 KCNMA1 SLC34A2 KCNB1 CACNG2 SLCO4C1 SHISA6 EHD2 B4GALT1 SLC7A8 MLC1 CD81 ERBIN PTGIS ANK3 SLC29A4 ATP7A OPRK1 SSH1 GLRA2 SIPA1L3 SLC6A12 BVES FASLG ITGB4 SCN2A SLC31A1 PCDH10 DIAPH3 CNNM2 ROM1 CDH8 PTPRO PALM2AKAP2 ADGRV1 CDH16 ADAM9 BRWD1 LHFPL5 ADD2 PTEN MTMR2 AKAP6 DST
0.0113666	18	310	2.69017	GO:0009925 Basal plasma membrane	https://amigo.geneontology.org/amigo/term/GO:0009925	SLC4A7 ABCC1 SLCO4C1 B4GALT1 SLC7A8 MLC1 CD81 ERBIN ANK3 SLC29A4 ATP7A SLC6A12 ITGB4 SLC31A1 CNNM2 CDH16 ADAM9 DST
0.0179165	53	1530	1.60492	GO:0012506 Vesicle membrane	https://amigo.geneontology.org/amigo/term/GO:0012506	EHD2 EPN1 DYSF SPPL2A ITPR1 CHMP6 SNX2 VAMP8 SNX9 ITM2B SLC31A1 ABCA3 CLCN6 GPRC5A SREBF1 ITCH OPRK1 MTMR2 SLC6A2 RAB5C SNX19 RAP2C AP5S1 DIAPH3 SH3KBP1 WHAMM TBC1D24 CYB561A3 ATP7A RAB31 CFAP65 TRARG1 ATP6V0A2 VAMP2 LRP2 APOB B4GALT1 SNAP23 TSPAN14 PRCP FCGR2A CAMK2D UBC TGOLN2 COLEC12 STX5 CYBB CACNG2 SLCO4C1 CALR SIRPA UBA52
0.0179165	16	278	2.66651	GO:0016323 Basolateral plasma membrane	https://amigo.geneontology.org/amigo/term/GO:0016323	SLC4A7 ABCC1 SLCO4C1 B4GALT1 SLC7A8 MLC1 CD81 ERBIN ANK3 SLC29A4 ATP7A SLC6A12 SLC31A1 CNNM2 CDH16 ADAM9
0.0179165	81	2605	1.44061	GO:0030054 Cell junction	https://amigo.geneontology.org/amigo/term/GO:0030054	SNAP23 CD81 DST ENAH ADAM9 CALR CHP1 SEZ6 ADD2 EFNB1 GLRA2 SLC6A2 GRIN2D ITGB4 DYSF SHROOM2 GRIK4 CDH8 PTPRO KCNMA1 KCNB1 PPP1R9A CACNG2 PEAK1 GJD3 SLITRK2 SHISA6 B4GALT1 SIPA1L3 BVES ERBIN RAP2C OSBPL2 PCDH15 DOCK1 ANK3 TBC1D24 NFIA ATP6V0A2 KAZN CACNA1G LAMA3 OPRK1 SSH1 TDRD1 ZDHHC15 EIF3E FBXL20 RAB5C SLC6A12 CHD4 PHACTR1 WASF1 FGF12 CRIPT CEP89 GPSM2 SNX9 SRPK2 SCN2A SLC31A1 PCDH10 DIAPH3 SCN…
0.0179165	22	461	2.21101	GO:0030139 Endocytic vesicle	https://amigo.geneontology.org/amigo/term/GO:0030139	EHD2 DYSF RAB31 LRP2 RAB5C UNC93B1 SH3KBP1 CYBB STXBP4 APOB SNAP23 VAMP8 CAMK2D UBC TGOLN2 COLEC12 ATP7A CACNG2 CALR ATP6V0A2 VAMP2 UBA52
0.0179165	53	1511	1.6251	GO:0030659 Cytoplasmic vesicle membrane	https://amigo.geneontology.org/amigo/term/GO:0030659	EHD2 EPN1 DYSF SPPL2A ITPR1 CHMP6 SNX2 VAMP8 SNX9 ITM2B SLC31A1 ABCA3 CLCN6 GPRC5A SREBF1 ITCH OPRK1 MTMR2 SLC6A2 RAB5C SNX19 RAP2C AP5S1 DIAPH3 SH3KBP1 WHAMM TBC1D24 CYB561A3 ATP7A RAB31 CFAP65 TRARG1 ATP6V0A2 VAMP2 LRP2 APOB B4GALT1 SNAP23 TSPAN14 PRCP FCGR2A CAMK2D UBC TGOLN2 COLEC12 STX5 CYBB CACNG2 SLCO4C1 CALR SIRPA UBA52
0.0179165	17	310	2.54071	GO:0030666 Endocytic vesicle membrane	https://amigo.geneontology.org/amigo/term/GO:0030666	RAB5C RAB31 LRP2 APOB SNAP23 VAMP8 CAMK2D UBC TGOLN2 COLEC12 CYBB ATP7A CACNG2 CALR ATP6V0A2 VAMP2 UBA52
0.0179165	130	4571	1.31765	GO:0031982 Vesicle	https://amigo.geneontology.org/amigo/term/GO:0031982	WIZ GPRC5A EHD2 LAMA3 GNAI3 NUCB2 MARK3 ITCH LRP2 APOB B4GALT1 MTMR2 EFNB1 SNAP23 CTSZ BPI NUTF2 ABCC1 EIF3E ASAH1 RAB5C ALOX12 CTSC SIAE CD81 MUC5B VAMP8 PCMT1 RAP2C NAGK RREB1 SNX9 ITGB4 LDHA DYSF ITM2B PRCP GIPC2 SPPL2A SORD PTPRF PSMA5 SHROOM2 UBC EXT2 PTPRO ROBO4 SLC34A2 CUL4B NAXE ADGRV1 COL1A2 STXBP4 CDH16 PSCA SERINC2 ADAM9 KRT6C SLCO4C1 CHMP6 CALR KRT6B CHP1 MYO5A SIRPA RUSC2 COL15A1 KRT…
0.0179165	11	146	3.49067	GO:0042383 Sarcolemma	https://amigo.geneontology.org/amigo/term/GO:0042383	ALOX12 BVES RYR3 DYSF ANK3 OPRK1 SCN2A SCN1A CAMK2D KCNB1 AKAP6
0.0179165	90	2947	1.41492	GO:0097708 Intracellular vesicle	https://amigo.geneontology.org/amigo/term/GO:0097708	EHD2 EPN1 MLC1 UNC93B1 VAMP8 WIPF3 AP5S1 SNX9 DYSF SPPL2A RUBCN ITPR1 TGOLN2 STXBP4 CD164L2 CHMP6 TRAK1 RUSC2 SNX2 TBC1D23 ADD2 ITCH SNAP23 PLA2G3 CTSZ LIPG AVL9 RAB5C TMEM127 ITM2B SLC31A1 MAP1LC3B DST APBB2 ATP7A ABCA3 RAB31 CFAP65 MYO5A GIGYF2 VAMP2 CLCN6 GPRC5A DAPK2 SREBF1 LRP2 OPRK1 MTMR2 TM9SF1 SLC6A2 GARS1 TESK1 FASLG SNX19 RAP2C MORN3 DIAPH3 TBCK SH3KBP1 WHAMM TBC1D24 CYB561A3 CYBB SH3TC…
0.0200746	89	2941	1.40205	GO:0031410 Cytoplasmic vesicle	https://amigo.geneontology.org/amigo/term/GO:0031410	EHD2 EPN1 MLC1 UNC93B1 VAMP8 WIPF3 AP5S1 SNX9 DYSF SPPL2A RUBCN ITPR1 TGOLN2 STXBP4 CD164L2 CHMP6 TRAK1 RUSC2 SNX2 TBC1D23 ADD2 ITCH SNAP23 PLA2G3 CTSZ LIPG AVL9 RAB5C TMEM127 ITM2B SLC31A1 MAP1LC3B DST APBB2 ATP7A ABCA3 RAB31 CFAP65 MYO5A GIGYF2 VAMP2 CLCN6 GPRC5A DAPK2 SREBF1 LRP2 OPRK1 MTMR2 TM9SF1 SLC6A2 GARS1 TESK1 FASLG SNX19 RAP2C MORN3 DIAPH3 TBCK SH3KBP1 WHAMM TBC1D24 CYB561A3 CYBB SH3TC…
0.0225629	20	411	2.25453	GO:0099572 Postsynaptic specialization	https://amigo.geneontology.org/amigo/term/GO:0099572	ADD2 GRIN2D GRIK4 PPP1R9A CACNG2 SHISA6 GLRA2 ZDHHC15 EIF3E SIPA1L3 ERBIN CRIPT GPSM2 SH3KBP1 ITPR1 PTPRO KCNB1 ATP7A PTEN MTMR2
0.0239179	8	91	4.07303	GO:0016328 Lateral plasma membrane	https://amigo.geneontology.org/amigo/term/GO:0016328	ABCC1 BVES ANK3 SLC4A7 CD81 GPSM2 PTPRO KCNB1
0.0239179	4	20	9.26614	GO:0033268 Node of ranvier	https://amigo.geneontology.org/amigo/term/GO:0033268	SCN1A KCNQ3 SCN2A ANK3
0.0264095	8	93	3.98543	GO:0005604 Basement membrane	https://amigo.geneontology.org/amigo/term/GO:0005604	SMOC2 COL15A1 FBN1 LAMA3 ITGB4 COL2A1 ERBIN DST
0.0292486	6	54	5.14785	GO:0030315 T-tubule	https://amigo.geneontology.org/amigo/term/GO:0030315	DYSF OPRK1 SCN2A SCN1A ANK3 AKAP6
0.0320166	31	795	1.80661	GO:0048471 Perinuclear region of cytoplasm	https://amigo.geneontology.org/amigo/term/GO:0048471	EHD2 OSBPL2 AKAP6 ARFGEF1 MLC1 STAT1 VAMP8 AGGF1 ATP7A HIF1AN ANKRD13D CALR SEZ6 BCL3 MTMR2 TRPC4AP TESK1 FASLG CNTRL RHPN2 ITPR1 NOCT CDC25C KCNB1 IGF2BP1 CYBB TRAK1 TRARG1 ATP6V0A2 SHTN1 VAMP2
0.0321779	34	902	1.74639	GO:0036477 Somatodendritic compartment	https://amigo.geneontology.org/amigo/term/GO:0036477	SEZ6 SLC6A2 CRIPT KCNB1 PPP1R9A TRAK1 SHISA6 GIGYF2 MARK3 APOB SMN1 SLITRK2 SMN2 LRP2 OPRK1 STAT1 ADCY4 PMM2 PTPRF SCN1A PTPRO DPYSL5 IGF2BP1 CYGB CYBB ATP7A FAT3 CACNG2 PTEN KREMEN1 CCR4 SHTN1 MTMR2 ANK3
0.0327027	7	77	4.21188	GO:0016529 Sarcoplasmic reticulum	https://amigo.geneontology.org/amigo/term/GO:0016529	ITPR1 AKAP6 RYR3 OPRK1 CAMK2D CALR ANK3
0.0327027	2	3	30.8871	GO:0070032 Synaptobrevin 2-snap-25-syntaxin-1a-complexin i complex	https://amigo.geneontology.org/amigo/term/GO:0070032	SNAP23 VAMP2
0.0363232	36	986	1.69159	GO:0016604 Nuclear body	https://amigo.geneontology.org/amigo/term/GO:0016604	SRSF6 SMN1 SMN2 DNAJC11 SPRTN ZIC2 SP100 TP53BP1 NCBP3 KAT6A EIF3E CPSF6 ERBIN CHD5 YLPM1 NUP43 RREB1 SRPK2 PPIG AFF3 POLR2D SCN1A DOCK1 NR4A2 SON NAA15 ARIH1 SRRM2 RAPH1 DRG1 KAZN ILRUN ZNF638 PTEN CBX5 HNRNPA2B1
0.0399557	20	455	2.03651	GO:0031252 Cell leading edge	https://amigo.geneontology.org/amigo/term/GO:0031252	PLEKHO1 WASF1 KCNB1 SHTN1 SHISA6 ITGB4 PLCE1 DST MYO5A SSH1 TESK1 SNX9 ENAH IGF2BP1 ADGRV1 ATP7A RAPH1 SNX2 PTPRO APBB2
0.0399557	18	388	2.14936	GO:0032279 Asymmetric synapse	https://amigo.geneontology.org/amigo/term/GO:0032279	ADD2 GRIN2D GRIK4 PPP1R9A CACNG2 SHISA6 ZDHHC15 EIF3E CHD4 CRIPT GPSM2 SH3KBP1 ITPR1 PTPRO ATP7A PTEN PLXNA4 MTMR2
0.0399557	7	82	3.95506	GO:0035097 Histone methyltransferase complex	https://amigo.geneontology.org/amigo/term/GO:0035097	CHD8 KDM6B KDM6A NCOA6 KANSL1 TAF1 CBX5
0.0399557	72	2383	1.39984	GO:0043230 Extracellular organelle	https://amigo.geneontology.org/amigo/term/GO:0043230	WIZ GPRC5A EHD2 LAMA3 GNAI3 NUCB2 MARK3 ITCH LRP2 APOB B4GALT1 MTMR2 EFNB1 SNAP23 CTSZ BPI NUTF2 ABCC1 EIF3E ASAH1 RAB5C ALOX12 CTSC SIAE CD81 MUC5B VAMP8 PCMT1 RAP2C NAGK RREB1 SNX9 ITGB4 LDHA DYSF ITM2B PRCP GIPC2 SPPL2A SORD PTPRF PSMA5 SHROOM2 UBC EXT2 PTPRO ROBO4 CUL4B NAXE ADGRV1 COL1A2 STXBP4 CDH16 PSCA SERINC2 ADAM9 KRT6C SLCO4C1 CHMP6 CALR KRT6B CHP1 MYO5A SIRPA RUSC2 COL15A1 KRT6A UBA52…
0.0399557	3	12	11.5827	GO:0044666 Mll3/4 complex	https://amigo.geneontology.org/amigo/term/GO:0044666	KDM6B KDM6A NCOA6
0.0399557	72	2383	1.39984	GO:0065010 Extracellular membrane-bounded organelle	https://amigo.geneontology.org/amigo/term/GO:0065010	WIZ GPRC5A EHD2 LAMA3 GNAI3 NUCB2 MARK3 ITCH LRP2 APOB B4GALT1 MTMR2 EFNB1 SNAP23 CTSZ BPI NUTF2 ABCC1 EIF3E ASAH1 RAB5C ALOX12 CTSC SIAE CD81 MUC5B VAMP8 PCMT1 RAP2C NAGK RREB1 SNX9 ITGB4 LDHA DYSF ITM2B PRCP GIPC2 SPPL2A SORD PTPRF PSMA5 SHROOM2 UBC EXT2 PTPRO ROBO4 CUL4B NAXE ADGRV1 COL1A2 STXBP4 CDH16 PSCA SERINC2 ADAM9 KRT6C SLCO4C1 CHMP6 CALR KRT6B CHP1 MYO5A SIRPA RUSC2 COL15A1 KRT6A UBA52…
0.0399557	71	2349	1.40037	GO:0070062 Extracellular exosome	https://amigo.geneontology.org/amigo/term/GO:0070062	WIZ GPRC5A EHD2 LAMA3 GNAI3 NUCB2 MARK3 ITCH LRP2 APOB B4GALT1 MTMR2 EFNB1 SNAP23 CTSZ BPI NUTF2 ABCC1 EIF3E ASAH1 RAB5C ALOX12 CTSC SIAE CD81 MUC5B VAMP8 PCMT1 RAP2C NAGK RREB1 SNX9 ITGB4 LDHA DYSF ITM2B PRCP GIPC2 SPPL2A SORD PTPRF PSMA5 SHROOM2 UBC EXT2 PTPRO ROBO4 CUL4B NAXE ADGRV1 COL1A2 STXBP4 CDH16 PSCA SERINC2 ADAM9 KRT6C SLCO4C1 CHMP6 CALR KRT6B CHP1 MYO5A SIRPA RUSC2 COL15A1 KRT6A UBA52…
0.0399557	31	826	1.7388	GO:0098794 Postsynapse	https://amigo.geneontology.org/amigo/term/GO:0098794	SEZ6 ADD2 GRIN2D GRIK4 KCNMA1 KCNB1 PPP1R9A CACNG2 SHISA6 DOCK1 OPRK1 GLRA2 ZDHHC15 EIF3E SIPA1L3 WASF1 ERBIN CRIPT GPSM2 PCDH10 SH3KBP1 ITPR1 ANK3 PTPRO ENAH IGF2BP1 ATP7A CPSF2 PTEN CALR MTMR2
0.0399557	72	2382	1.40042	GO:1903561 Extracellular vesicle	https://amigo.geneontology.org/amigo/term/GO:1903561	WIZ GPRC5A EHD2 LAMA3 GNAI3 NUCB2 MARK3 ITCH LRP2 APOB B4GALT1 MTMR2 EFNB1 SNAP23 CTSZ BPI NUTF2 ABCC1 EIF3E ASAH1 RAB5C ALOX12 CTSC SIAE CD81 MUC5B VAMP8 PCMT1 RAP2C NAGK RREB1 SNX9 ITGB4 LDHA DYSF ITM2B PRCP GIPC2 SPPL2A SORD PTPRF PSMA5 SHROOM2 UBC EXT2 PTPRO ROBO4 CUL4B NAXE ADGRV1 COL1A2 STXBP4 CDH16 PSCA SERINC2 ADAM9 KRT6C SLCO4C1 CHMP6 CALR KRT6B CHP1 MYO5A SIRPA RUSC2 COL15A1 KRT6A UBA52…
0.0437846	27	695	1.7999	GO:0030424 Axon	https://amigo.geneontology.org/amigo/term/GO:0030424	SLC6A2 CDH8 ROBO4 KCNB1 SHTN1 GARS1 ANK3 LRP2 OPRK1 SSH1 MTMR2 STAT1 SCN2A SCN1A DST IGF2BP1 ATP7A CACNG2 SMN1 TRAK1 KCNQ3 LRIG2 SMN2 PTPRO TBC1D24 APBB2 MYO5A
0.0451287	2	4	23.1653	GO:0070721 Isgf3 complex	https://amigo.geneontology.org/amigo/term/GO:0070721	STAT1 STAT2
0.0486472	21	500	1.94589	GO:0016607 Nuclear speck	https://amigo.geneontology.org/amigo/term/GO:0016607	SRSF6 DNAJC11 SPRTN NCBP3 KAT6A CPSF6 ERBIN CHD5 YLPM1 NUP43 RREB1 SRPK2 PPIG POLR2D DOCK1 NR4A2 SON SRRM2 KAZN ILRUN ZNF638
0.0486472	3	14	9.928	GO:0031464 Cul4a-ring e3 ubiquitin ligase complex	https://amigo.geneontology.org/amigo/term/GO:0031464	CUL4B TRPC4AP ARIH1
0.0497308	33	924	1.65467	GO:0000323 Lytic vacuole	https://amigo.geneontology.org/amigo/term/GO:0000323	CLCN6 GNAI3 LRP2 RAB5C SPPL2A CYB561A3 ATP6V0A2 UBA52 UNC93B1 AP5S1 OSTM1 SNAP23 CTSZ ASAH1 VAMP8 CHMP6 MYO5A SNX2 MLC1 TM9SF1 CTSC SIAE FASLG PRCP RUBCN ANK3 SHKBP1 ABCA3 CALR APOB B4GALT1 BPI SLCO4C1
0.0497308	33	924	1.65467	GO:0005764 Lysosome	https://amigo.geneontology.org/amigo/term/GO:0005764	CLCN6 GNAI3 LRP2 RAB5C SPPL2A CYB561A3 ATP6V0A2 UBA52 UNC93B1 AP5S1 OSTM1 SNAP23 CTSZ ASAH1 VAMP8 CHMP6 MYO5A SNX2 MLC1 TM9SF1 CTSC SIAE FASLG PRCP RUBCN ANK3 SHKBP1 ABCA3 CALR APOB B4GALT1 BPI SLCO4C1
0.0497308	36	1033	1.61462	GO:0005773 Vacuole	https://amigo.geneontology.org/amigo/term/GO:0005773	CLCN6 GNAI3 LRP2 RAB5C SPPL2A CYB561A3 ATP6V0A2 UBA52 UNC93B1 AP5S1 MAP1LC3B OSTM1 SNAP23 CTSZ ASAH1 VAMP8 CHMP6 MYO5A SNX2 DAPK2 MTMR2 MLC1 TM9SF1 CTSC SIAE FASLG PRCP RUBCN ANK3 SHKBP1 ABCA3 CALR APOB B4GALT1 BPI SLCO4C1
0.0497308	13	250	2.4092	GO:0098858 Actin-based cell projection	https://amigo.geneontology.org/amigo/term/GO:0098858	ADGRV1 SLC7A8 MYO5A SLC4A7 B4GALT1 PCDH15 ENAH PPP1R9A IGF2BP1 ATP7A RAPH1 SHTN1 LHFPL5
